# Supplementary material for: NiaoDuQing granules relieve chronic kidney disease symptoms by decreasing renal fibrosis and anemia
Source: Oncotarget. 2017 Jun 14;8(34):55920–37. doi: 10.18632/oncotarget.18473 (PMC5593534; doi:10.18632/oncotarget.18473)
Supplement: Supplementary file 2 [file oncotarget-08-55920-s002.xlsx]

## Sheet: compounds ADME parameters
supplementaryS1:ADME parameters of active compounds in NDQ
Herbs	Molecule ID	Molecule	OB（%）	caco-2	DL	HL	Source
RRR	M002295	cinnamic acid	19.68	0.91	0.03		literature based
	M000472	emodin	24.4	0.22	0.24		literature based
	M002235	EUPATIN	50.8	0.53	0.41	13.94	prediction-based
	M002251	Mutatochrome	48.64	1.97	0.61	15.73	prediction-based
	M002268	rhein	47.07	-0.2	0.28	32.12	prediction-based
	M002297	Daucosterol_qt	35.89	1.35	0.7	6.12	prediction-based
	M002303	palmidin A	32.45	-0.36	0.65	32.14	prediction-based
	M000358	beta-sitosterol	36.91	1.32	0.75	5.36	prediction-based
	M000471	aloe-emodin	83.38	-0.12	0.24	31.49	prediction-based
RA	M000390	daidzein	19.44	0.59	0.19		literature based
	M000394	choline	0.47	0.86	0.01		literature based
	M000409	AstragalosideIV	17.74	-2.22	0.15		literature based
	M000211	Mairin	55.38	0.73	0.78	8.87	prediction-based
	M000239	Jaranol	50.83	0.61	0.29	15.5	prediction-based
	M000296	hederagenin	36.91	1.32	0.75	5.35	prediction-based
	M000033	(3S,8S,9S,10R,13R,14S,17R)-10,13-dimethyl-17-[(2R,5S)-5-propan-2-yloctan-2-yl]-2,3,4,7,8,9,11,12,14,15,16,17-dodecahydro-1H-cyclopenta[a]phenanthren-3-ol	36.23	1.45	0.78	5.22	prediction-based
	M000354	isorhamnetin	49.6	0.31	0.31	14.34	prediction-based
	M000371	3,9-di-O-methylnissolin	53.74	1.18	0.48	9	prediction-based
	M000380	(6aR,11aR)-9,10-dimethoxy-6a,11a-dihydro-6H-benzofurano[3,2-c]chromen-3-ol	64.26	0.93	0.42	8.49	prediction-based
	M000387	Bifendate	31.1	0.15	0.67	17.96	prediction-based
	M000392	formononetin	69.67	0.78	0.21	17.04	prediction-based
	M000398	isoflavanone	109.99	0.53	0.3	15.51	prediction-based
	M000417	Calycosin	47.75	0.52	0.24	17.1	prediction-based
	M000422	kaempferol	41.88	0.26	0.24	14.74	prediction-based
	M000442	1,7-Dihydroxy-3,9-dimethoxy pterocarpene	39.05	0.89	0.48	7.95	prediction-based
	M000098	quercetin	46.43	0.05	0.28	14.4	prediction-based
CM	M012744	resveratrol	19.07	0.8	0.11		literature based
	M000415	rutin	3.2	-1.93	0.68		literature based
	M012686	7-methoxy-5,4'-dihydroxyflavanonol	51.72	0.11	0.26	16.16	prediction-based
	M012689	cyclomulberrochromene	36.79	0.86	0.87	15.19	prediction-based
	M012692	kuwanon D	31.09	0.43	0.8	24.51	prediction-based
	M012714	Moracin A	64.39	0.84	0.23	6.52	prediction-based
	M012719	moracin O	62.33	0.52	0.44	6.8	prediction-based
	M012726	mulberrofuran G	92.19	0.35	0.24	9.34	prediction-based
	M012749	sanggenone B	115.44	-0.07	0.3	28.97	prediction-based
	M012753	sanggenone F	62.42	0.48	0.54	16.79	prediction-based
	M012755	sanggenone H	37.5	0.42	0.53	18.92	prediction-based
	M012760	sanggenone M	68.29	-0.05	0.85	23.83	prediction-based
	M001474	sanguinarine	37.81	1.26	0.86	7.84	prediction-based
	M000211	Mairin	55.38	0.73	0.78	8.87	prediction-based
	M000358	beta-sitosterol	36.91	1.32	0.75	5.36	prediction-based
	M003758	Iristectorigenin (9CI)	71.55	0.55	0.34	16.32	prediction-based
	M003856	Moracin B	55.85	0.83	0.23	5.3	prediction-based
	M003857	Moracin C	82.13	0.87	0.29	9.13	prediction-based
	M003858	Moracin D	60.93	1.03	0.38	6.44	prediction-based
	M003860	Moracin F	53.81	0.81	0.23	4.84	prediction-based
	M004912	Glabrone	52.51	0.59	0.5	16.09	prediction-based
	M000098	quercetin	46.43	0.05	0.28	14.4	prediction-based
	M012800	3,5,7-trihydroxy-2-(3-hydroxyphenyl)chromone	59.71	0.25	0.24	15.5	prediction-based
	M002514	Sexangularetin	62.86	0.31	0.3	15.19	prediction-based
	M000422	kaempferol	41.88	0.26	0.24	14.74	prediction-based
	M005043	campest-5-en-3beta-ol	37.58	1.32	0.71	4.43	prediction-based
	M009653	Cycloeucalenol	39.73	1.42	0.79	5.01	prediction-based
RSF	M001040	(2R)-5,7-dihydroxy-2-(4-hydroxyphenyl)chroman-4-one	42.36	0.38	0.21	16.83	prediction-based
	M001484	Inermine	75.18	0.89	0.54	11.72	prediction-based
	M003542	8-Isopentenyl-kaempferol	38.04	0.53	0.39	15.37	prediction-based
	M003627	sophocarpine	64.26	0.99	0.25	5.54	prediction-based
	M003648	Inermin	65.83	0.91	0.54	11.73	prediction-based
	M003673	Wighteone	42.8	0.64	0.36	17.04	prediction-based
	M003676	Sophoramine	42.16	1.43	0.25	6.69	prediction-based
	M003680	sophoridine	60.07	1.13	0.25	5.57	prediction-based
	M000392	formononetin	69.67	0.78	0.21	17.04	prediction-based
	M004580	cis-Dihydroquercetin	66.44	-0.34	0.27	14.51	prediction-based
	M004941	(2R)-7-hydroxy-2-(4-hydroxyphenyl)chroman-4-one	71.12	0.41	0.18	18.09	prediction-based
	M005100	5,7-dihydroxy-2-(3-hydroxy-4-methoxyphenyl)chroman-4-one	47.74	0.28	0.27	16.51	prediction-based
	M005944	matrine	63.77	1.39	0.25	6.69	prediction-based
	M000006	luteolin	36.16	0.19	0.25	15.94	prediction-based
	M006562	(+)-7,11-dehydromatrine,(leontalbinine)	62.08	1.06	0.25	6.46	prediction-based
	M006563	(+)-9alpha-hydroxymatrine	32.04	0.61	0.29	4.55	prediction-based
	M006564	(+)-allomatrine	58.87	1.08	0.25	5.49	prediction-based
	M006565	AIDS211310	68.68	1.15	0.25	6.15	prediction-based
	M006566	(+)-lehmannine	58.34	1.21	0.25	6.57	prediction-based
	M006568	isosophocarpine	61.57	1.39	0.25	5.9	prediction-based
	M006570	(-)-9alpha-hydroxysophoramine	35.23	0.38	0.29	4.28	prediction-based
	M006571	anagyrine	62.01	1.16	0.24	4.74	prediction-based
	M006572	1,4-diazaindan-type,alkaloid,flavascensine	34.64	1.13	0.24	5.62	prediction-based
	M006573	13,14-dehydrosophoridine	65.34	1.06	0.25	6.24	prediction-based
	M006582	5α,9α-dihydroxymatrine	40.93	0.04	0.32	4.59	prediction-based
	M006583	7,11-dehydromatrine	44.43	1.11	0.25	5.22	prediction-based
	M006596	Glyceollin	97.27	0.53	0.76	6.24	prediction-based
	M006604	(2S)-7-hydroxy-2-(4-hydroxyphenyl)-5-methoxy-8-(3-methylbut-2-enyl)chroman-4-one	48.09	0.8	0.39	15.54	prediction-based
	M006613	kushenin	47.62	0.71	0.38	8.86	prediction-based
	M006620	kushenol J_qt	50.86	0.24	0.24	15.78	prediction-based
	M006623	kushenol,t	51.28	-0.05	0.64	17.47	prediction-based
	M006626	leachianone,g	60.97	0.33	0.4	15.53	prediction-based
	M006627	Lehmanine	62.23	1.18	0.25	6	prediction-based
	M006628	(+)-Lupanine	52.71	1.16	0.24	4.25	prediction-based
	M006630	Norartocarpetin	54.93	0.14	0.24	17.23	prediction-based
	M000456	Phaseolin	78.2	1.09	0.73	7.56	prediction-based
	M006649	sophranol	55.42	0.6	0.28	4.94	prediction-based
	M000098	quercetin	46.43	0.05	0.28	14.4	prediction-based
RAM	M000020	12-senecioyl-2E,8E,10E-atractylentriol	62.4	0.01	0.22	6.07	prediction-based
	M000021	14-acetyl-12-senecioyl-2E,8E,10E-atractylentriol	60.31	0.33	0.31	5.32	prediction-based
	M000022	14-acetyl-12-senecioyl-2E,8Z,10E-atractylentriol	63.37	0.42	0.3	6.43	prediction-based
	M000033	(3S,8S,9S,10R,13R,14S,17R)-10,13-dimethyl-17-[(2R,5S)-5-propan-2-yloctan-2-yl]-2,3,4,7,8,9,11,12,14,15,16,17-dodecahydro-1H-cyclopenta[a]phenanthren-3-ol	36.23	1.45	0.78	5.22	prediction-based
	M000072	8β-ethoxy atractylenolide Ⅲ	35.95	1.08	0.21	8.34	prediction-based
POR	M000276	7,9(11)-dehydropachymic acid	35.11	0.03	0.81	7.34	prediction-based
	M000280	(2R)-2-[(3S,5R,10S,13R,14R,16R,17R)-3,16-dihydroxy-4,4,10,13,14-pentamethyl-2,3,5,6,12,15,16,17-octahydro-1H-cyclopenta[a]phenanthren-17-yl]-5-isopropyl-hex-5-enoic acid	31.07	0.05	0.82	7.42	prediction-based
	M000282	ergosta-7,22E-dien-3beta-ol	43.51	1.32	0.72	5.11	prediction-based
	M000289	pachymic acid	33.63	0.1	0.81	9.27	prediction-based
	M000291	Poricoic acid B	30.52	-0.08	0.75	8.67	prediction-based
	M000273	(2R)-2-[(3S,5R,10S,13R,14R,16R,17R)-3,16-dihydroxy-4,4,10,13,14-pentamethyl-2,3,5,6,12,15,16,17-octahydro-1H-cyclopenta[a]phenanthren-17-yl]-6-methylhept-5-enoic acid	30.93	0.01	0.81	6.81	prediction-based
	M000275	trametenolic acid	38.71	0.52	0.8	7.78	prediction-based
	M000279	Cerevisterol	37.96	0.28	0.77	5.31	prediction-based
	M000285	(2R)-2-[(5R,10S,13R,14R,16R,17R)-16-hydroxy-3-keto-4,4,10,13,14-pentamethyl-1,2,5,6,12,15,16,17-octahydrocyclopenta[a]phenanthren-17-yl]-5-isopropyl-hex-5-enoic acid	38.26	0.12	0.82	6.77	prediction-based
	M000287	3beta-Hydroxy-24-methylene-8-lanostene-21-oic acid	38.7	0.61	0.81	6.59	prediction-based
	M000290	Poricoic acid A	30.61	-0.14	0.76	8.26	prediction-based
	M000292	poricoic acid C	38.15	0.32	0.75	7.73	prediction-based
	M000296	hederagenin	36.91	1.32	0.75	5.35	prediction-based
	M000300	dehydroeburicoic acid	44.17	0.38	0.83	7.04	prediction-based
RPA	M000842	sucrose	7.17	-2.89	0.23		literature based
	M001918	paeoniflorgenone	87.59	-0.09	0.37	7.45	prediction-based
	M001919	(3S,5R,8R,9R,10S,14S)-3,17-dihydroxy-4,4,8,10,14-pentamethyl-2,3,5,6,7,9-hexahydro-1H-cyclopenta[a]phenanthrene-15,16-dione	43.56	0	0.53	4.34	prediction-based
	M001925	paeoniflorin_qt	68.18	-0.34	0.4	8.81	prediction-based
	M000211	Mairin	55.38	0.73	0.78	8.87	prediction-based
	M000358	beta-sitosterol	36.91	1.32	0.75	5.36	prediction-based
	M000359	sitosterol	36.91	1.32	0.75	5.37	prediction-based
	M000422	kaempferol	41.88	0.26	0.24	14.74	prediction-based
RPM	M000513	gallic acid	31.69	-0.09	0.04	11.78	literature based
	M000472	emodin	24.4	0.22	0.24		prediction-based
	M002268	rhein	47.07	-0.2	0.28	32.12	prediction-based
RSM	M000223	caffeic acid	25.76	0.21	0.05		prediction-based
	M000675	oleic acid	33.13	1.17	0.14	4.99	literature based
	M001601	1,2,5,6-tetrahydrotanshinone	38.75	0.96	0.36	18.05	prediction-based
	M001659	Poriferasterol	43.83	1.44	0.76	5.34	prediction-based
	M001771	poriferast-5-en-3beta-ol	36.91	1.45	0.75	5.07	prediction-based
	M002222	sugiol	36.11	1.14	0.28	14.62	prediction-based
	M002651	Dehydrotanshinone II A	43.76	1.02	0.4	23.71	prediction-based
	M000006	luteolin	36.16	0.19	0.25	15.94	prediction-based
	M007036	5,6-dihydroxy-7-isopropyl-1,1-dimethyl-2,3-dihydrophenanthren-4-one	33.77	1.19	0.29	14.91	prediction-based
	M007041	2-isopropyl-8-methylphenanthrene-3,4-dione	40.86	1.23	0.23	14.89	prediction-based
	M007045	3α-hydroxytanshinoneⅡa	44.93	0.53	0.44	23.78	prediction-based
	M007048	(E)-3-[2-(3,4-dihydroxyphenyl)-7-hydroxy-benzofuran-4-yl]acrylic acid	48.24	0.18	0.31	8.87	prediction-based
	M007049	4-methylenemiltirone	34.35	1.25	0.23	14.6	prediction-based
	M007050	2-(4-hydroxy-3-methoxyphenyl)-5-(3-hydroxypropyl)-7-methoxy-3-benzofurancarboxaldehyde	62.78	0.35	0.4	7.89	prediction-based
	M007058	formyltanshinone	73.44	0.54	0.42	24.12	prediction-based
	M007059	3-beta-Hydroxymethyllenetanshiquinone	32.16	0.38	0.41	22.51	prediction-based
	M007061	Methylenetanshinquinone	37.07	1.03	0.36	24.33	prediction-based
	M007068	Przewaquinone B	62.24	0.39	0.41	24.94	prediction-based
	M007069	przewaquinone c	55.74	0.42	0.4	23.7	prediction-based
	M007070	(6S,7R)-6,7-dihydroxy-1,6-dimethyl-8,9-dihydro-7H-naphtho[8,7-g]benzofuran-10,11-dione	41.31	-0.06	0.45	22.54	prediction-based
	M007071	przewaquinone f	40.31	-0.09	0.46	22.45	prediction-based
	M007077	sclareol	43.67	0.84	0.21	4.71	prediction-based
	M007079	tanshinaldehyde	52.47	0.57	0.45	23.49	prediction-based
	M007081	Danshenol B	57.95	0.53	0.56	4.28	prediction-based
	M007082	Danshenol A	56.97	0.33	0.52	5.15	prediction-based
	M007085	Salvilenone	30.38	1.46	0.38	20.81	prediction-based
	M007088	cryptotanshinone	52.34	0.95	0.4	17.3	prediction-based
	M007093	dan-shexinkum d	38.88	0.67	0.55	30	prediction-based
	M007094	danshenspiroketallactone	50.43	0.88	0.31	15.19	prediction-based
	M007098	deoxyneocryptotanshinone	49.4	0.85	0.29	27.17	prediction-based
	M007100	dihydrotanshinlactone	38.68	1.26	0.32	5.42	prediction-based
	M007101	dihydrotanshinoneⅠ	45.04	0.95	0.36	18.32	prediction-based
	M007108	isocryptotanshi-none	54.98	0.93	0.39	31.92	prediction-based
	M007111	Isotanshinone II	49.92	1.03	0.4	24.73	prediction-based
	M007115	manool	45.04	1.28	0.2	5.81	prediction-based
	M007118	microstegiol	39.61	1.05	0.28	4.52	prediction-based
	M007119	miltionone Ⅰ	49.68	0.35	0.32	41.49	prediction-based
	M007122	Miltirone	38.76	1.23	0.25	14.82	prediction-based
	M007124	neocryptotanshinone ii	39.46	0.76	0.23	26.98	prediction-based
	M007125	neocryptotanshinone	52.49	0.35	0.32	14.46	prediction-based
	M007127	1-methyl-8,9-dihydro-7H-naphtho[5,6-g]benzofuran-6,10,11-trione	34.72	0.5	0.37	37.89	prediction-based
	M007130	prolithospermic acid	64.37	0.1	0.31	8.82	prediction-based
	M007140	(Z)-3-[2-[(E)-2-(3,4-dihydroxyphenyl)vinyl]-3,4-dihydroxy-phenyl]acrylic acid	88.54	-0.09	0.26	4.31	prediction-based
	M007149	NSC 122421	34.49	1.08	0.28	14.56	prediction-based
	M007150	(6S)-6-hydroxy-1-methyl-6-methylol-8,9-dihydro-7H-naphtho[8,7-g]benzofuran-10,11-quinone	75.39	0.03	0.46	23.45	prediction-based
	M007151	Tanshindiol B	42.67	0.05	0.45	22.25	prediction-based
	M007152	Przewaquinone E	42.85	-0.04	0.45	22.44	prediction-based
	M007154	tanshinone iia	49.89	1.05	0.4	23.56	prediction-based
	M007155	(6S)-6-(hydroxymethyl)-1,6-dimethyl-8,9-dihydro-7H-naphtho[8,7-g]benzofuran-10,11-dione	65.26	0.44	0.45	23.48	prediction-based
	M007156	tanshinone Ⅵ	45.64	0.48	0.3	15.21	prediction-based
HP	M003333	acteoside	2.94	-1.89	0.62		literature based
	M000223	caffeic acid	25.76	0.21	0.05		literature based
	M002295	cinnamic acid	19.68	0.91	0.03		literature based
	M001735	Dinatin	30.97	0.48	0.27	16.44	prediction-based
	M002714	baicalein	33.52	0.63	0.21	16.25	prediction-based
	M000359	sitosterol	36.91	1.32	0.75	5.37	prediction-based
	M004004	6-OH-Luteolin	46.93	0.14	0.28	14.62	prediction-based
	M000449	Stigmasterol	43.83	1.44	0.76	5.57	prediction-based
	M000006	luteolin	36.16	0.19	0.25	15.94	prediction-based
	M007796	stigmasteryl palmitate	38.09	1.42	0.4	8.33	prediction-based
	M007799	β-sitosteryl palmitate	30.91	1.46	0.4	7.77	prediction-based

## Sheet: compounds information
Compounds information of active compounds
Herbs	Compound ID	Chemical	InChIKey	Pubchem Cid	CAS
RRR	M002295	cinnamic acid	WBYWAXJHAXSJNI-VOTSOKGWSA-N	444539	621-82-9
	M000472	emodin	RHMXXJGYXNZAPX-UHFFFAOYSA-N	3220	518-82-1
	M002235	EUPATIN	ZZEQOHMDRQUMMH-UHFFFAOYSA-N	5317287	19587-65-6
	M002251	Mutatochrome	GFPJSSAOISEBQL-QSZUURRXSA-N	N/A	515-06-0
	M002268	rhein	FCDLCPWAQCPTKC-UHFFFAOYSA-N	10168	478-43-3
	M002297	Daucosterol_qt	BCEQGWOPMDFWFC-BJMCHQQGSA-N	N/A	474-58-8
	M002303	palmidin A	DJTVMANCSQLMCX-BJKOFHAPSA-N	N/A	17062-55-4
	M000358	beta-sitosterol	KZJWDPNRJALLNS-VJSFXXLFSA-N	222284	83-46-5
	M000471	aloe-emodin	YDQWDHRMZQUTBA-UHFFFAOYSA-N	10207	481-72-1
RA	M000390	daidzein	ZQSIJRDFPHDXIC-UHFFFAOYSA-N	5281708	486-66-8
	M000394	choline	GDPPXFUBIJJIKR-UHFFFAOYSA-N	305	62-49-7
	M000409	AstragalosideIV	QMNWISYXSJWHRY-DIDCDVCNSA-N	N/A	83207-58-3
	M000211	Mairin	QGJZLNKBHJESQX-FZFNOLFKSA-N	64971	472-15-1
	M000239	Jaranol	BJBUTJQYZDYRMJ-UHFFFAOYSA-N	5318869	3301-49-3
	M000296	hederagenin	KZJWDPNRJALLNS-CQXWNKEUSA-N	N/A	465-99-6
	M000033	(3S,8S,9S,10R,13R,14S,17R)-10,13-dimethyl-17-[(2R,5S)-5-propan-2-yloctan-2-yl]-2,3,4,7,8,9,11,12,14,15,16,17-dodecahydro-1H-cyclopenta[a]phenanthren-3-ol	KLEXDBGYSOIREE-UIFQYPGESA-N	15976101	64997-52-0
	M000354	isorhamnetin	IZQSVPBOUDKVDZ-UHFFFAOYSA-N	5281654	480-19-3
	M000371	3,9-di-O-methylnissolin	RFFNFQZKHNKOPO-BBRMVZONSA-N	15689655	N/A
	M000380	(6aR,11aR)-9,10-dimethoxy-6a,11a-dihydro-6H-benzofurano[3,2-c]chromen-3-ol	UOVGCLXUTLXAEC-WFASDCNBSA-N	14077830	73340-41-7
	M000387	Bifendate	JMZOMFYRADAWOG-UHFFFAOYSA-N	108213	73536-69-3
	M000392	formononetin	INYISIYHXQDCPK-CQSZACIVSA-N	46881075	485-72-3
	M000398	isoflavanone	JNSVNRWHSLLCBG-LLVKDONJSA-N	N/A	N/A
	M000417	Calycosin	ZZAJQOPSWWVMBI-UHFFFAOYSA-N	5280448	20575-57-9
	M000422	kaempferol	IYRMWMYZSQPJKC-UHFFFAOYSA-N	5280863	520-18-3
	M000442	1,7-Dihydroxy-3,9-dimethoxy pterocarpene	RVGZSUMTFIEORY-UHFFFAOYSA-N	5316760	N/A
	M000098	quercetin	REFJWTPEDVJJIY-UHFFFAOYSA-N	5280343	73123-10-1
CM	M012744	resveratrol	LUKBXSAWLPMMSZ-OWOJBTEDSA-N	445154	501-36-0
	M000415	rutin	IKGXIBQEEMLURG-NVPNHPEKSA-N	5280805	115888-40-9
	M012686	7-methoxy-5,4'-dihydroxyflavanonol	KXFCOXBGJFTZAD-MRXNPFEDSA-N	N/A	N/A
	M012689	cyclomulberrochromene	GDQXJMLXEYSICD-LJQANCHMSA-N	N/A	62596-34-3
	M012692	kuwanon D	IJVOVAHXZFALHZ-SQPAJMJGSA-N	N/A	67172-84-3
	M012714	Moracin A	DCCBMAKQGXCAQH-UHFFFAOYSA-N	441839	67259-17-0
	M012719	moracin O	HMTMYIWMPJSCAZ-SFHVURJKSA-N	42603436	123702-97-6
	M012726	mulberrofuran G	MJJWBJFYYRAYKU-OPKNDJPNSA-N	N/A	87085-00-5
	M012749	sanggenone B	UIIUFSXWGFBRFW-QYCUXAEQSA-N	N/A	81381-67-1
	M012753	sanggenone F	NQLFKRRSBSAFQZ-INIZCTEOSA-N	N/A	85889-03-8
	M012755	sanggenone H	QPAKXSCQEJXHSW-INIZCTEOSA-N	N/A	86450-80-8
	M012760	sanggenone M	DBROKYAXMOREQD-RPBOFIJWSA-N	N/A	92280-11-0
	M001474	sanguinarine	GYQPLLUBTBEWII-UHFFFAOYSA-N	N/A	2447-54-3
	M000211	Mairin	QGJZLNKBHJESQX-FZFNOLFKSA-N	64971	472-15-1
	M000358	beta-sitosterol	KZJWDPNRJALLNS-VJSFXXLFSA-N	222284	83-46-5
	M003758	Iristectorigenin (9CI)	WRZOUWHPDDOJNR-UHFFFAOYSA-N	5488781	37744-62-0
	M003856	Moracin B	GOUSNRMGQRTROZ-UHFFFAOYSA-N	5319887	67259-16-9
	M003857	Moracin C	ZTGHWUWBQNCCOH-UHFFFAOYSA-N	155248	69120-06-5
	M003858	Moracin D	CHAAQDMHLLQJRO-UHFFFAOYSA-N	641378	69120-07-6
	M003860	Moracin F	MQRQKQBOYQLFAI-UHFFFAOYSA-N	5319889	73338-85-9
	M004912	Glabrone	COLMVFWKLOZOOP-UHFFFAOYSA-N	5317652	60008-02-8
	M000098	quercetin	REFJWTPEDVJJIY-UHFFFAOYSA-N	5280343	73123-10-1
	M012800	3,5,7-trihydroxy-2-(3-hydroxyphenyl)chromone	ABDQTIKKAYGHNV-UHFFFAOYSA-N	9860659	N/A
	M002514	Sexangularetin	AZFYHRHUTXBGJS-UHFFFAOYSA-N	5281698	571-74-4
	M000422	kaempferol	IYRMWMYZSQPJKC-UHFFFAOYSA-N	5280863	520-18-3
	M005043	campest-5-en-3beta-ol	SGNBVLSWZMBQTH-PODYLUTMSA-N	173183	474-62-4
	M009653	Cycloeucalenol	HUNLTIZKNQDZEI-PGFZVWMDSA-N	N/A	469-39-6
RSF	M001040	(2R)-5,7-dihydroxy-2-(4-hydroxyphenyl)chroman-4-one	FTVWIRXFELQLPI-CYBMUJFWSA-N	667495	480-41-1
	M001484	Inermine	HUKSJTUUSUGIDC-ZBEGNZNMSA-N	N/A	2035-15-6
	M003542	8-Isopentenyl-kaempferol	NADCVNHITZNGJU-UHFFFAOYSA-N	5318624	28610-31-3
	M003627	sophocarpine	AAGFPTSOPGCENQ-JLNYLFASSA-N	N/A	6483-15-4
	M003648	Inermin	HUKSJTUUSUGIDC-BDJLRTHQSA-N	N/A	19908-48-6
	M003673	Wighteone	KIMDVVKVNNSHGZ-UHFFFAOYSA-N	5281814	51225-30-0
	M003676	Sophoramine	MMCQRJPAMIHLQX-ZOWXZIJZSA-N	N/A	6882-66-2
	M003680	sophoridine	ZSBXGIUJOOQZMP-BHPKHCPMSA-N	N/A	6882-68-4
	M000392	formononetin	HKQYGTCOTHHOMP-UHFFFAOYSA-N	5280378	485-72-3
	M004580	cis-Dihydroquercetin	CXQWRCVTCMQVQX-GJZGRUSLSA-N	443758	480-18-2
	M004941	(2R)-7-hydroxy-2-(4-hydroxyphenyl)chroman-4-one	FURUXTVZLHCCNA-CQSZACIVSA-N	928837	578-86-9
	M005100	5,7-dihydroxy-2-(3-hydroxy-4-methoxyphenyl)chroman-4-one	AIONOLUJZLIMTK-CQSZACIVSA-N	676152	520-26-3
	M005944	matrine	ZSBXGIUJOOQZMP-JLNYLFASSA-N	N/A	519-02-8
	M000006	luteolin	IQPNAANSBPBGFQ-UHFFFAOYSA-N	5280445	491-70-3
	M006562	(+)-7,11-dehydromatrine,(leontalbinine)	CDDHEMJXKBELBO-NHYWBVRUSA-N	N/A	16665-57-9
	M006563	(+)-9alpha-hydroxymatrine	JTWPUVIWKODBID-WHPHWUKISA-N	N/A	N/A
	M006564	(+)-allomatrine	ZSBXGIUJOOQZMP-KYEXWDHISA-N	N/A	641-39-4
	M006565	AIDS211310	ZSBXGIUJOOQZMP-QVHKTLOISA-N	N/A	17801-36-4
	M006566	(+)-lehmannine	WUVYENIUARJBNM-RGCMKSIDSA-N	N/A	58480-54-9
	M006568	isosophocarpine	AAGFPTSOPGCENQ-RGCMKSIDSA-N	N/A	68398-59-4
	M006570	(-)-9alpha-hydroxysophoramine	HAPHBHKQJIPUEP-WHPHWUKISA-N	N/A	N/A
	M006571	anagyrine	FQEQMASDZFXSJI-JHJVBQTASA-N	N/A	486-89-5
	M006572	1,4-diazaindan-type,alkaloid,flavascensine	KRYHOUYPZNOWCF-SFHVURJKSA-N	N/A	N/A
	M006573	13,14-dehydrosophoridine	AAGFPTSOPGCENQ-COMQUAJESA-N	N/A	68398-59-4
	M006582	5α,9α-dihydroxymatrine	BYQQDLUCCAZYJO-PGKPSXLWSA-N	N/A	72362-00-6
	M006583	7,11-dehydromatrine	CDDHEMJXKBELBO-XHDPSFHLSA-N	N/A	85799-36-6
	M006596	Glyceollin	YIFYYPKWOQSCRI-AZUAARDMSA-N	N/A	57103-57-8
	M006604	(2S)-7-hydroxy-2-(4-hydroxyphenyl)-5-methoxy-8-(3-methylbut-2-enyl)chroman-4-one	YKGCBLWILMDSAV-SFHVURJKSA-N	9928523	70872-29-6
	M006613	kushenin	NYGZYUAVZPIKBZ-BDJLRTHQSA-N	N/A	99119-73-0
	M006620	kushenol J_qt	KKWPTRUHVUCXOB-JKSUJKDBSA-N	N/A	101236-48-0
	M006623	kushenol,t	PFTQIVMILQKDQN-PEBXRYMYSA-N	44563159	52483-01-9
	M006626	leachianone,g	VBOYLFNGTSLAAZ-GOSISDBHSA-N	N/A	N/A
	M006627	Lehmanine	WUVYENIUARJBNM-JLNYLFASSA-N	N/A	58480-54-9
	M006628	(+)-Lupanine	JYIJIIVLEOETIQ-ZOBORPQBSA-N	N/A	550-90-3
	M006630	Norartocarpetin	ZSYPIPFQOQGYHH-UHFFFAOYSA-N	5481970	520-30-9
	M000456	Phaseolin	LWTDZKXXJRRKDG-KXBFYZLASA-N	N/A	22090-93-3
	M006649	sophranol	VQYBAEAOOJBSTR-RJZRQDKASA-N	N/A	3411-37-8
	M000098	quercetin	REFJWTPEDVJJIY-UHFFFAOYSA-N	5280343	73123-10-1
RAM	M000020	12-senecioyl-2E,8E,10E-atractylentriol	UJHAKGDWVZIMIT-PKPRIEKHSA-N	N/A	113269-39-9
	M000021	14-acetyl-12-senecioyl-2E,8E,10E-atractylentriol	CQDVFBMTEZFKKY-JAPNHWDDSA-N	N/A	113269-37-7
	M000022	14-acetyl-12-senecioyl-2E,8Z,10E-atractylentriol	CQDVFBMTEZFKKY-PUYRJQRLSA-N	N/A	113269-36-6
	M000033	(3S,8S,9S,10R,13R,14S,17R)-10,13-dimethyl-17-[(2R,5S)-5-propan-2-yloctan-2-yl]-2,3,4,7,8,9,11,12,14,15,16,17-dodecahydro-1H-cyclopenta[a]phenanthren-3-ol	KLEXDBGYSOIREE-UIFQYPGESA-N	15976101	64997-52-0
	M000072	8β-ethoxy atractylenolide Ⅲ	JATCNILBQFTWFJ-XKQJLSEDSA-N	14448075	113269-35-5
POR	M000276	7,9(11)-dehydropachymic acid	RWIALJIVPUCERT-DRCQUEPLSA-N	15226717	77012-31-8
	M000280	(2R)-2-[(3S,5R,10S,13R,14R,16R,17R)-3,16-dihydroxy-4,4,10,13,14-pentamethyl-2,3,5,6,12,15,16,17-octahydro-1H-cyclopenta[a]phenanthren-17-yl]-5-isopropyl-hex-5-enoic acid	LADJWZMBZBVBSB-YEXRKOARSA-N	15225964	6754-16-1
	M000282	ergosta-7,22E-dien-3beta-ol	QOXPZVASXWSKKU-UEIWAABPSA-N	5283628	1105-11-9
	M000289	pachymic acid	VDYCLYGKCGVBHN-KVPCPLELSA-N	N/A	29070-92-6
	M000291	Poricoic acid B	NXAZWYWJZDFISF-KXGBKNTBSA-N	5471852	137551-39-4
	M000273	(2R)-2-[(3S,5R,10S,13R,14R,16R,17R)-3,16-dihydroxy-4,4,10,13,14-pentamethyl-2,3,5,6,12,15,16,17-octahydro-1H-cyclopenta[a]phenanthren-17-yl]-6-methylhept-5-enoic acid	XSLKAKROJKMHIT-WIUKAADNSA-N	10743008	N/A
	M000275	trametenolic acid	NBSBUIQBEPROBM-QPOZJWKMSA-N	N/A	24160-36-9
	M000279	Cerevisterol	ARXHRTZAVQOQEU-BRVLHLJYSA-N	10181133	516-37-0
	M000285	(2R)-2-[(5R,10S,13R,14R,16R,17R)-16-hydroxy-3-keto-4,4,10,13,14-pentamethyl-1,2,5,6,12,15,16,17-octahydrocyclopenta[a]phenanthren-17-yl]-5-isopropyl-hex-5-enoic acid	KPKYWYZPIVAHKU-WMNQUVFJSA-N	9805290	465-18-9
	M000287	3beta-Hydroxy-24-methylene-8-lanostene-21-oic acid	UGMQOYZVOPASJF-OXUZYLMNSA-N	73402	N/A
	M000290	Poricoic acid A	KVAQLXUMUVEKGR-SMFZDKLCSA-N	5471851	137551-38-3
	M000292	poricoic acid C	QFVFCBZDUKVXLR-PKSIZLAPSA-N	56668247	151200-89-4
	M000296	hederagenin	KZJWDPNRJALLNS-CQXWNKEUSA-N	N/A	465-99-6
	M000300	dehydroeburicoic acid	WZWOZRZYBSGARK-NUPWKHSHSA-N	N/A	N/A
RPA	M000842	sucrose	CZMRCDWAGMRECN-UGDNZRGBSA-N	5988	25702-74-3
	M001918	paeoniflorgenone	BANPEMKDTXIFRE-GHVWTTSJSA-N	N/A	80454-42-8
	M001919	(3S,5R,8R,9R,10S,14S)-3,17-dihydroxy-4,4,8,10,14-pentamethyl-2,3,5,6,7,9-hexahydro-1H-cyclopenta[a]phenanthrene-15,16-dione	KIAKLFLISZCITK-PPAUHQMUSA-N	9841735	139954-00-0
	M001925	paeoniflorin_qt	GWQHMWOOQLVRLG-JGAAPJFWSA-N	N/A	23180-57-6
	M000211	Mairin	QGJZLNKBHJESQX-FZFNOLFKSA-N	64971	472-15-1
	M000358	beta-sitosterol	KZJWDPNRJALLNS-VJSFXXLFSA-N	222284	83-46-5
	M000359	sitosterol	KZJWDPNRJALLNS-ZFVHJZABSA-N	12303645	83-46-5
	M000422	kaempferol	IYRMWMYZSQPJKC-UHFFFAOYSA-N	5280863	520-18-3
RPM	M000513	gallic acid	LNTHITQWFMADLM-UHFFFAOYSA-N	370	149-91-7
	M000472	emodin	RHMXXJGYXNZAPX-UHFFFAOYSA-N	3220	518-82-1
	M002268	rhein	FCDLCPWAQCPTKC-UHFFFAOYSA-N	10168	478-43-3
RSM	M000223	caffeic acid	QAIPRVGONGVQAS-RQOWECAXSA-N	1549111	331-39-5
	M000675	oleic acid	ZQPPMHVWECSIRJ-KTKRTIGZSA-N	445639	17156-84-2
	M001601	1,2,5,6-tetrahydrotanshinone	AZIUYJPOBCMPON-SNVBAGLBSA-N	N/A	126979-84-8
	M001659	Poriferasterol	HCXVJBMSMIARIN-KEJCWXRGSA-N	5281330	481-16-3
	M001771	poriferast-5-en-3beta-ol	KZJWDPNRJALLNS-FBZNIEFRSA-N	457801	83-46-5
	M002222	sugiol	IPEHJNRNYPOFII-ICSRJNTNSA-N	N/A	511-05-7
	M002651	Dehydrotanshinone II A	PURTYNPVRFEUEN-UHFFFAOYSA-N	128994	119963-50-7
	M000006	luteolin	IQPNAANSBPBGFQ-UHFFFAOYSA-N	5280445	491-70-3
	M007036	5,6-dihydroxy-7-isopropyl-1,1-dimethyl-2,3-dihydrophenanthren-4-one	CEIJAQIIDANFLF-UHFFFAOYSA-N	11011966	N/A
	M007041	2-isopropyl-8-methylphenanthrene-3,4-dione	SLTQYODWMZBDPJ-UHFFFAOYSA-N	135872	87112-49-0
	M007045	3α-hydroxytanshinoneⅡa	UPCWCCRFMPIOAP-GFCCVEGCSA-N	14626764	N/A
	M007048	(E)-3-[2-(3,4-dihydroxyphenyl)-7-hydroxy-benzofuran-4-yl]acrylic acid	KSKIGSUQYGWNAK-ZZXKWVIFSA-N	10403222	N/A
	M007049	4-methylenemiltirone	LZQLPNKJTUROMD-UHFFFAOYSA-N	14609851	N/A
	M007050	2-(4-hydroxy-3-methoxyphenyl)-5-(3-hydroxypropyl)-7-methoxy-3-benzofurancarboxaldehyde	PHJUPBDWRVMJQA-UHFFFAOYSA-N	6709746	N/A
	M007058	formyltanshinone	QMOPNCBGTRJHHI-UHFFFAOYSA-N	14609847	N/A
	M007059	3-beta-Hydroxymethyllenetanshiquinone	RUJKJFRMCYQMLH-ZDUSSCGKSA-N	5318290	N/A
	M007061	Methylenetanshinquinone	QDFFAXSMLUUJSG-UHFFFAOYSA-N	105118	67656-29-5
	M007068	Przewaquinone B	CETREAVXUDHZGK-UHFFFAOYSA-N	622085	N/A
	M007069	przewaquinone c	JVRKHBLVECIWMZ-GOSISDBHSA-N	N/A	N/A
	M007070	(6S,7R)-6,7-dihydroxy-1,6-dimethyl-8,9-dihydro-7H-naphtho[8,7-g]benzofuran-10,11-dione	RTKDBIDPGKCZJS-XIKOKIGWSA-N	10470747	N/A
	M007071	przewaquinone f	OUFIJYAHFBAFBX-QWHCGFSZSA-N	N/A	N/A
	M007077	sclareol	XVULBTBTFGYVRC-CZKCSJLSSA-N	7060889	515-03-7
	M007079	tanshinaldehyde	DOTMPUPUFKPNGM-LJQANCHMSA-N	N/A	N/A
	M007081	Danshenol B	KZLPKGGMSDHTRS-YTEVENLXSA-N	3083515	189308-09-6
	M007082	Danshenol A	WQYKPUPMMFGHQW-QKVFXAPYSA-N	3083514	189308-08-5
	M007085	Salvilenone	WDBJFWOOWQREKA-UHFFFAOYSA-N	N/A	105037-85-2
	M007088	cryptotanshinone	GVKKJJOMQCNPGB-JTQLQIEISA-N	160254	35825-57-1
	M007093	dan-shexinkum d	LOLTUKHHUOCHAV-LAJNKCICSA-N	N/A	N/A
	M007094	danshenspiroketallactone	RHNCMDZNEAIYJX-ADLMAVQZSA-N	N/A	N/A
	M007098	deoxyneocryptotanshinone	BIDSIGUBHQOWEC-UHFFFAOYSA-N	15690458	N/A
	M007100	dihydrotanshinlactone	ABYLBRBPUQGWOU-JTQLQIEISA-N	N/A	N/A
	M007101	dihydrotanshinoneⅠ	HARGZZNYNSYSGJ-SNVBAGLBSA-N	40785034	125623-97-4
	M007108	isocryptotanshi-none	VUIHARLRBGHPEA-SNVBAGLBSA-N	N/A	22550-15-8
	M007111	Isotanshinone II	QHGPIJMPUOVBOL-UHFFFAOYSA-N	626354	20958-15-0
	M007115	manool	KIHQDNGHIRBIFS-NRDMVMEKSA-N	N/A	596-85-0
	M007118	microstegiol	KIXMQGXACFNMEM-FQEVSTJZSA-N	N/A	N/A
	M007119	miltionone Ⅰ	QSCNWDMCLMQBQE-UHFFFAOYSA-N	5319835	N/A
	M007122	Miltirone	FEFAIBOZOKSLJR-UHFFFAOYSA-N	160142	27210-57-7
	M007124	neocryptotanshinone ii	NXKYAFGBRZSLBM-UHFFFAOYSA-N	5320066	N/A
	M007125	neocryptotanshinone	LGZFJHSOBYVDLA-SNVBAGLBSA-N	44425165	N/A
	M007127	1-methyl-8,9-dihydro-7H-naphtho[5,6-g]benzofuran-6,10,11-trione	YUFZXVOYNSJPSJ-UHFFFAOYSA-N	10062187	97399-70-7
	M007130	prolithospermic acid	AFZGSNJXNKOLMW-VFQAQYNWSA-N	N/A	N/A
	M007140	(Z)-3-[2-[(E)-2-(3,4-dihydroxyphenyl)vinyl]-3,4-dihydroxy-phenyl]acrylic acid	PULWRMOKQNWQBD-UJURIKRHSA-N	11602092	N/A
	M007149	NSC 122421	IPEHJNRNYPOFII-AZUAARDMSA-N	94162	511-05-7
	M007150	(6S)-6-hydroxy-1-methyl-6-methylol-8,9-dihydro-7H-naphtho[8,7-g]benzofuran-10,11-quinone	TZHMQUSSYNZSTA-GOSISDBHSA-N	16730071	97411-46-6
	M007151	Tanshindiol B	RTKDBIDPGKCZJS-KPZWWZAWSA-N	5321620	97465-70-8
	M007152	Przewaquinone E	RTKDBIDPGKCZJS-KZULUSFZSA-N	126072	96839-30-4
	M007154	tanshinone iia	HYXITZLLTYIPOF-UHFFFAOYSA-N	164676	568-72-9
	M007155	(6S)-6-(hydroxymethyl)-1,6-dimethyl-8,9-dihydro-7H-naphtho[8,7-g]benzofuran-10,11-dione	XDUXBBDRILEIEZ-LJQANCHMSA-N	9926694	N/A
	M007156	tanshinone Ⅵ	GRGPQNRHXNRJFL-SNVBAGLBSA-N	N/A	N/A
HP	M003333	acteoside	FBSKJMQYURKNSU-ZLSOWSIRSA-N	5281800	61276-17-3
	M000223	caffeic acid	QAIPRVGONGVQAS-DUXPYHPUSA-N	689043	71693-97-5
	M002295	cinnamic acid	WBYWAXJHAXSJNI-VOTSOKGWSA-N	444539	621-82-9
	M001735	Dinatin	IHFBPDAQLQOCBX-UHFFFAOYSA-N	5281628	1447-88-7
	M002714	baicalein	FXNFHKRTJBSTCS-UHFFFAOYSA-N	5281605	491-67-8
	M000359	sitosterol	KZJWDPNRJALLNS-ZFVHJZABSA-N	12303645	83-46-5
	M004004	6-OH-Luteolin	VYAKIUWQLHRZGK-UHFFFAOYSA-N	5281642	18003-33-3
	M000449	Stigmasterol	HCXVJBMSMIARIN-PHZDYDNGSA-N	5280794	83-48-7
	M000006	luteolin	IQPNAANSBPBGFQ-UHFFFAOYSA-N	5280445	491-70-3
	M007796	stigmasteryl palmitate	OHLDETMXEXJUDZ-MYBSXTOESA-N	N/A	N/A
	M007799	β-sitosteryl palmitate	IWTJDVBNIUPPPB-WRMPEIIJSA-N	N/A	2308-85-2
