# Supplementary material for: NiaoDuQing granules relieve chronic kidney disease symptoms by decreasing renal fibrosis and anemia
Source: Oncotarget. 2017 Jun 14;8(34):55920–37. doi: 10.18632/oncotarget.18473 (PMC5593534; doi:10.18632/oncotarget.18473)
Supplement: Supplementary file 3 [file oncotarget-08-55920-s003.xlsx]

## Sheet: Sheet1
supplementaryS2- information of predicted NDQ targets
Uniprot ID	Protein names	Gene names	Organism
Q9Y5U9	Immediate early response 3-interacting protein 1	IER3IP1	Homo sapiens
Q9Y3Y4	Pygopus homolog 1	PYGO1	Homo sapiens
Q9Y251	Heparanase	HPSE	Homo sapiens
Q9UNQ0	ATP-binding cassette sub-family G member 2	ABCG2	Homo sapiens
Q9ULA0	Aspartyl aminopeptidase	DNPEP	Homo sapiens
Q9UKK3	Poly [ADP-ribose] polymerase 4	PARP4	Homo sapiens
Q9UII4	Probable E3 ubiquitin-protein ligase HERC5	HERC5	Homo sapiens
Q9UHF5	Interleukin-17B	IL17B	Homo sapiens
Q9UGJ0	5'-AMP-activated protein kinase subunit gamma-2	PRKAG2	Homo sapiens
Q9UBS5	Gamma-aminobutyric acid type B receptor subunit 1	GABBR1	Homo sapiens
Q9P2J5	Leucyl-tRNA synthetase, cytoplasmic	LARS	Homo sapiens
Q9NS37	CREB/ATF bZIP transcription factor	CREBZF	Homo sapiens
Q9NS23	Ras association domain-containing protein 1	RASSF1	Homo sapiens
Q9NRD8	Dual oxidase 2	DUOX2	Homo sapiens
Q9NPF0	CD320 antigen	CD320	Homo sapiens
Q9HB55	Cytochrome P450 3A43	CYP3A43	Homo sapiens
Q9GZT9	Egl nine homolog 1	EGLN1	Homo sapiens
Q9BXH1	Bcl-2-binding component 3	BBC3	Homo sapiens
Q99973	Telomerase protein component 1	TEP1	Homo sapiens
Q99966	Cbp/p300-interacting transactivator 1	CITED1	Homo sapiens
Q99801	Homeobox protein Nkx-3.1	NKX3-1	Homo sapiens
Q99728	BRCA1-associated RING domain protein 1	BARD1	Homo sapiens
Q96PH1	NADPH oxidase 5	NOX5	Homo sapiens
Q96JK2	DDB1- and CUL4-associated factor 5	DCAF5	Homo sapiens
Q96EB6	NAD-dependent deacetylase sirtuin-1	SIRT1	Homo sapiens
Q96A54	Adiponectin receptor protein 1	ADIPOR1	Homo sapiens
Q92819	Hyaluronan synthase 2	HAS2	Homo sapiens
Q92731	Estrogen receptor beta	ESR2	Homo sapiens
Q92560	Ubiquitin carboxyl-terminal hydrolase BAP1	BAP1	Homo sapiens
Q8NHU6	Tudor domain-containing protein 7	TDRD7	Homo sapiens
Q8IXJ6	NAD-dependent deacetylase sirtuin-2	SIRT2	Homo sapiens
Q8IUH3	RNA-binding protein 45	RBM45	Homo sapiens
Q86YN6	Peroxisome proliferator-activated receptor gamma coactivator 1-beta	PPARGC1B	Homo sapiens
Q86V24	Adiponectin receptor protein 2	ADIPOR2	Homo sapiens
Q6PD74	Alpha- and gamma-adaptin-binding protein p34	AAGAB	Homo sapiens
Q5TDP6	Lengsin	LGSN	Homo sapiens
Q16678	Cytochrome P450 1B1	CYP1B1	Homo sapiens
Q16665	Hypoxia-inducible factor 1-alpha	HIF1A	Homo sapiens
Q16620	BDNF/NT-3 growth factors receptor	NTRK2	Homo sapiens
Q16611	Bcl-2 homologous antagonist/killer	BAK1	Homo sapiens
Q16548	Bcl-2-related protein A1	BCL2A1	Homo sapiens
Q16539	Mitogen-activated protein kinase 14	MAPK14	Homo sapiens
Q16445	Gamma-aminobutyric-acid receptor subunit alpha-6	GABRA6	Homo sapiens
Q16236	Nuclear factor erythroid 2-related factor 2	NFE2L2	Homo sapiens
Q15788	Nuclear receptor coactivator 1	NCOA1	Homo sapiens
Q15596	Nuclear receptor coactivator 2	NCOA2	Homo sapiens
Q15139	Serine/threonine-protein kinase D1	PRKD1	Homo sapiens
Q15113	Procollagen C-endopeptidase enhancer 1	PCOLCE	Homo sapiens
Q14994	Nuclear receptor subfamily 1 group I member 3	NR1I3	Homo sapiens
Q14790	Caspase-8	CASP8	Homo sapiens
Q14524	Sodium channel protein type 5 subunit alpha	SCN5A	Homo sapiens
Q14432	CGMP-inhibited 3',5'-cyclic phosphodiesterase A	PDE3A	Homo sapiens
Q14209	Transcription factor E2F2	E2F2	Homo sapiens
Q13950	Runt-related transcription factor 2	RUNX2	Homo sapiens
Q13794	Phorbol-12-myristate-13-acetate-induced protein 1	PMAIP1	Homo sapiens
Q13489	Baculoviral IAP repeat-containing protein 3	BIRC3	Homo sapiens
Q13219	Pappalysin-1	PAPPA	Homo sapiens
Q13133	Oxysterols receptor LXR-alpha	NR1H3	Homo sapiens
Q13118	Krueppel-like factor 10	KLF10	Homo sapiens
Q12933	TNF receptor-associated factor 2	TRAF2	Homo sapiens
Q12809	Potassium voltage-gated channel subfamily H member 2	KCNH2	Homo sapiens
Q12791	Calcium-activated potassium channel subunit alpha 1	KCNMA1	Homo sapiens
Q12778	Forkhead box protein O1	FOXO1	Homo sapiens
Q12772	Sterol regulatory element-binding protein 2	SREBF2	Homo sapiens
Q09472	Histone acetyltransferase p300	EP300	Homo sapiens
Q08209	Serine/threonine-protein phosphatase 2B catalytic subunit alpha isoform	PPP3CA	Homo sapiens
Q07869	Peroxisome proliferator-activated receptor alpha	PPARA	Homo sapiens
Q07820	Induced myeloid leukemia cell differentiation protein Mcl-1	MCL1	Homo sapiens
Q07817	Bcl-2-like protein 1	BCL2L1	Homo sapiens
Q07812	Apoptosis regulator BAX	BAX	Homo sapiens
Q07075	Glutamyl aminopeptidase	ENPEP	Homo sapiens
Q06609	DNA repair protein RAD51 homolog 1	RAD51	Homo sapiens
Q06455	Protein CBFA2T1	RUNX1T1	Homo sapiens
Q06187	Tyrosine-protein kinase BTK	BTK	Homo sapiens
Q05655	Protein kinase C delta type	PRKCD	Homo sapiens
Q04206	Transcription factor p65	RELA	Homo sapiens
Q03181	Peroxisome proliferator-activated receptor delta	PPARD	Homo sapiens
Q03135	Caveolin-1	CAV1	Homo sapiens
Q02388	Collagen alpha-1(VII) chain	COL7A1	Homo sapiens
Q02156	Protein kinase C epsilon type	PRKCE	Homo sapiens
Q01959	Sodium-dependent dopamine transporter	SLC6A3	Homo sapiens
Q01469	Fatty acid-binding protein, epidermal	FABP5	Homo sapiens
Q01094	Transcription factor E2F1	E2F1	Homo sapiens
Q00987	E3 ubiquitin-protein ligase Mdm2	MDM2	Homo sapiens
Q00613	Heat shock factor protein 1	HSF1	Homo sapiens
Q00534	Cell division protein kinase 6	CDK6	Homo sapiens
P99999	Cytochrome c	CYCS	Homo sapiens
P98170	Baculoviral IAP repeat-containing protein 4	XIAP	Homo sapiens
P78380	Oxidized low-density lipoprotein receptor 1	OLR1	Homo sapiens
P63000	Ras-related C3 botulinum toxin substrate 1	RAC1	Homo sapiens
P62753	40S ribosomal protein S6	RPS6	Homo sapiens
P62736	Actin, aortic smooth muscle	ACTA2	Homo sapiens
P62158	Calmodulin	CALM1	Homo sapiens
P61925	cAMP-dependent protein kinase inhibitor alpha	PKIA	Homo sapiens
P61812	Transforming growth factor beta-2	TGFB2	Homo sapiens
P61586	Transforming protein RhoA	RHOA	Homo sapiens
P60953	Cell division control protein 42 homolog	CDC42	Homo sapiens
P60568	Interleukin-2	IL2	Homo sapiens
P60484	Phosphatidylinositol-3,4,5-trisphosphate 3-phosphatase and dual-specificity protein phosphatase PTEN	PTEN	Homo sapiens
P55916	Mitochondrial uncoupling protein 3	UCP3	Homo sapiens
P55851	Mitochondrial uncoupling protein 2	UCP2	Homo sapiens
P55786	Puromycin-sensitive aminopeptidase	NPEPPS	Homo sapiens
P55211	Caspase-9	CASP9	Homo sapiens
P55210	Caspase-7	CASP7	Homo sapiens
P55157	Microsomal triglyceride transfer protein large subunit	MTTP	Homo sapiens
P52945	Pancreas/duodenum homeobox protein 1	PDX1	Homo sapiens
P52789	Hexokinase-2	HK2	Homo sapiens
P51587	Breast cancer type 2 susceptibility protein	BRCA2	Homo sapiens
P50895	Basal cell adhesion molecule	BCAM	Homo sapiens
P50613	Cell division protein kinase 7	CDK7	Homo sapiens
P50591	Tumor necrosis factor ligand superfamily member 10	TNFSF10	Homo sapiens
P50416	Carnitine O-palmitoyltransferase 1, liver isoform	CPT1A	Homo sapiens
P50120	Retinol-binding protein 2	RBP2	Homo sapiens
P49895	Type I iodothyronine deiodinase	DIO1	Homo sapiens
P49888	Estrogen sulfotransferase	SULT1E1	Homo sapiens
P49841	Glycogen synthase kinase-3 beta	GSK3B	Homo sapiens
P49327	Fatty acid synthase	FASN	Homo sapiens
P48736	Phosphatidylinositol-4,5-bisphosphate 3-kinase catalytic subunit, gamma isoform	PIK3CG	Homo sapiens
P48023	Tumor necrosis factor ligand superfamily member 6	FASLG	Homo sapiens
P47989	Xanthine dehydrogenase/oxidase	XDH	Homo sapiens
P47869	Gamma-aminobutyric-acid receptor alpha-2 subunit	GABRA2	Homo sapiens
P46098	5-hydroxytryptamine receptor 3A	HTR3A	Homo sapiens
P46013	Antigen KI-67	MKI67	Homo sapiens
P45983	Mitogen-activated protein kinase 8	MAPK8	Homo sapiens
P43115	Prostaglandin E2 receptor EP3 subtype	PTGER3	Homo sapiens
P42892	Endothelin-converting enzyme 1	ECE1	Homo sapiens
P42574	Caspase-3	CASP3	Homo sapiens
P42345	Serine/threonine-protein kinase mTOR	MTOR	Homo sapiens
P42330	Aldo-keto reductase family 1 member C3	AKR1C3	Homo sapiens
P42262	Glutamate receptor 2	GRIA2	Homo sapiens
P42224	Signal transducer and activator of transcription 1-alpha/beta	STAT1	Homo sapiens
P41597	C-C chemokine receptor type 2	CCR2	Homo sapiens
P41143	Delta-type opioid receptor	OPRD1	Homo sapiens
P40763	Signal transducer and activator of transcription 3	STAT3	Homo sapiens
P38936	Cyclin-dependent kinase inhibitor 1	CDKN1A	Homo sapiens
P38398	Breast cancer type 1 susceptibility protein	BRCA1	Homo sapiens
P37231	Peroxisome proliferator-activated receptor gamma	PPARG	Homo sapiens
P36956	Sterol regulatory element-binding protein 1	SREBF1	Homo sapiens
P36222	Chitinase-3-like protein 1	CHI3L1	Homo sapiens
P35968	Vascular endothelial growth factor receptor 2	KDR	Homo sapiens
P35916	Vascular endothelial growth factor receptor 3	FLT4	Homo sapiens
P35869	Aryl hydrocarbon receptor	AHR	Homo sapiens
P35638	DNA damage-inducible transcript 3 protein	DDIT3	Homo sapiens
P35613	Basigin	BSG	Homo sapiens
P35610	Sterol O-acyltransferase 1	SOAT1	Homo sapiens
P35575	Glucose-6-phosphatase	G6PC	Homo sapiens
P35568	Insulin receptor substrate 1	IRS1	Homo sapiens
P35372	Mu-type opioid receptor	OPRM1	Homo sapiens
P35368	Alpha-1B adrenergic receptor	ADRA1B	Homo sapiens
P35354	Prostaglandin G/H synthase 2	PTGS2	Homo sapiens
P35348	Alpha-1A adrenergic receptor	ADRA1A	Homo sapiens
P35228	Nitric oxide synthase, inducible	NOS2	Homo sapiens
P35222	Catenin beta-1	CTNNB1	Homo sapiens
P35030	Trypsin-3	PRSS3	Homo sapiens
P34903	Gamma-aminobutyric-acid receptor alpha-3 subunit	GABRA3	Homo sapiens
P33681	T-lymphocyte activation antigen CD80	CD80	Homo sapiens
P33121	Long-chain-fatty-acid--CoA ligase 1	ACSL1	Homo sapiens
P31749	RAC-alpha serine/threonine-protein kinase	AKT1	Homo sapiens
P31645	Sodium-dependent serotonin transporter	SLC6A4	Homo sapiens
P31644	Gamma-aminobutyric-acid receptor alpha-5 subunit	GABRA5	Homo sapiens
P30988	Calcitonin receptor	CALCR	Homo sapiens
P30793	GTP cyclohydrolase 1	GCH1	Homo sapiens
P30556	Type-1 angiotensin II receptor	AGTR1	Homo sapiens
P30279	G1/S-specific cyclin-D2	CCND2	Homo sapiens
P29965	CD40 ligand	CD40LG	Homo sapiens
P29474	Nitric oxide synthase, endothelial	NOS3	Homo sapiens
P28702	Retinoic acid receptor RXR-beta	RXRB	Homo sapiens
P28482	Mitogen-activated protein kinase 1	MAPK1	Homo sapiens
P28223	5-hydroxytryptamine 2A receptor	HTR2A	Homo sapiens
P28161	Glutathione S-transferase Mu 2	GSTM2	Homo sapiens
P27487	Dipeptidyl peptidase IV	DPP4	Homo sapiens
P27361	Mitogen-activated protein kinase 3	MAPK3	Homo sapiens
P27338	Amine oxidase [flavin-containing] B	MAOB	Homo sapiens
P27169	Serum paraoxonase/arylesterase 1	PON1	Homo sapiens
P26439	3 beta-hydroxysteroid dehydrogenase/Delta 5-->4-isomerase type 2	HSD3B2	Homo sapiens
P25963	NF-kappa-B inhibitor alpha	NFKBIA	Homo sapiens
P25101	Endothelin-1 receptor	EDNRA	Homo sapiens
P25100	Alpha-1D adrenergic receptor	ADRA1D	Homo sapiens
P24941	Cell division protein kinase 2	CDK2	Homo sapiens
P24864	G1/S-specific cyclin-E1	CCNE1	Homo sapiens
P24522	Growth arrest and DNA damage-inducible protein GADD45 alpha	GADD45A	Homo sapiens
P24385	G1/S-specific cyclin-D1	CCND1	Homo sapiens
P23975	Sodium-dependent noradrenaline transporter	SLC6A2	Homo sapiens
P23560	Brain-derived neurotrophic factor	BDNF	Homo sapiens
P23458	Tyrosine-protein kinase JAK1	JAK1	Homo sapiens
P23219	Prostaglandin G/H synthase 1	PTGS1	Homo sapiens
P22303	Acetylcholinesterase	ACHE	Homo sapiens
P22301	Interleukin-10	IL10	Homo sapiens
P21918	D(1B) dopamine receptor	DRD5	Homo sapiens
P21860	Receptor tyrosine-protein kinase erbB-3	ERBB3	Homo sapiens
P21731	Thromboxane A2 receptor	TBXA2R	Homo sapiens
P21730	C5a anaphylatoxin chemotactic receptor	C5AR1	Homo sapiens
P21728	Dopamine D1 receptor	DRD1	Homo sapiens
P21397	Amine oxidase [flavin-containing] A	MAOA	Homo sapiens
P20936	Ras GTPase-activating protein 1	RASA1	Homo sapiens
P20309	Muscarinic acetylcholine receptor M3	CHRM3	Homo sapiens
P20248	Cyclin-A2	CCNA2	Homo sapiens
P19875	C-X-C motif chemokine 2	CXCL2	Homo sapiens
P19793	Retinoic acid receptor RXR-alpha	RXRA	Homo sapiens
P19419	ETS domain-containing protein Elk-1	ELK1	Homo sapiens
P19367	Hexokinase-1	HK1	Homo sapiens
P19320	Vascular cell adhesion protein 1	VCAM1	Homo sapiens
P19021	Peptidyl-glycine alpha-amidating monooxygenase	PAM	Homo sapiens
P18825	Alpha-2C adrenergic receptor	ADRA2C	Homo sapiens
P18054	Arachidonate 12-lipoxygenase, 12S-type	ALOX12	Homo sapiens
P18031	Tyrosine-protein phosphatase non-receptor type 1	PTPN1	Homo sapiens
P17948	Vascular endothelial growth factor receptor 1	FLT1	Homo sapiens
P17936	Insulin-like growth factor-binding protein 3	IGFBP3	Homo sapiens
P17787	Neuronal acetylcholine receptor subunit alpha-2	CHRNB2	Homo sapiens
P17677	Neuromodulin	GAP43	Homo sapiens
P17538	Chymotrypsinogen B	CTRB1	Homo sapiens
P17302	Gap junction alpha-1 protein	GJA1	Homo sapiens
P17252	Protein kinase C alpha type	PRKCA	Homo sapiens
P16581	E-selectin	SELE	Homo sapiens
P16435	NADPH--cytochrome P450 reductase	POR	Homo sapiens
P16284	Platelet endothelial cell adhesion molecule	PECAM1	Homo sapiens
P16109	P-selectin	SELP	Homo sapiens
P16070	CD44 antigen	CD44	Homo sapiens
P15692	Vascular endothelial growth factor A	VEGFA	Homo sapiens
P15559	NAD(P)H dehydrogenase [quinone] 1	NQO1	Homo sapiens
P15408	Fos-related antigen 2	FOSL2	Homo sapiens
P15407	Fos-related antigen 1	FOSL1	Homo sapiens
P15309	Prostatic acid phosphatase	ACPP	Homo sapiens
P15121	Aldose reductase	AKR1B1	Homo sapiens
P15104	Glutamine synthetase	GLUL	Homo sapiens
P14867	Gamma-aminobutyric acid receptor subunit alpha-1	GABRA1	Homo sapiens
P14780	Matrix metalloproteinase-9	MMP9	Homo sapiens
P14679	Tyrosinase	TYR	Homo sapiens
P14672	Solute carrier family 2, facilitated glucose transporter member 4	SLC2A4	Homo sapiens
P14635	G2/mitotic-specific cyclin-B1	CCNB1	Homo sapiens
P14598	Neutrophil cytosol factor 1	NCF1	Homo sapiens
P14416	D(2) dopamine receptor	DRD2	Homo sapiens
P14410	Sucrase-isomaltase, intestinal	SI	Homo sapiens
P14210	Hepatocyte growth factor	HGF	Homo sapiens
P14136	Glial fibrillary acidic protein	GFAP	Homo sapiens
P14060	3 beta-hydroxysteroid dehydrogenase/Delta 5-->4-isomerase type 1	HSD3B1	Homo sapiens
P13726	Tissue factor	F3	Homo sapiens
P13716	Delta-aminolevulinic acid dehydratase	ALAD	Homo sapiens
P13500	C-C motif chemokine 2	CCL2	Homo sapiens
P12956	X-ray repair cross-complementing protein 6	XRCC6	Homo sapiens
P12004	Proliferating cell nuclear antigen	PCNA	Homo sapiens
P11926	Ornithine decarboxylase	ODC1	Homo sapiens
P11802	Cell division protein kinase 4	CDK4	Homo sapiens
P11597	Cholesteryl ester transfer protein	CETP	Homo sapiens
P11511	Cytochrome P450 19A1	CYP19A1	Homo sapiens
P11473	Nuclear receptor subfamily 1 group I member 2	VDR	Homo sapiens
P11388	DNA topoisomerase 2-alpha	TOP2A	Homo sapiens
P11387	DNA topoisomerase 1	TOP1	Homo sapiens
P11229	Muscarinic acetylcholine receptor M1	CHRM1	Homo sapiens
P11217	Glycogen phosphorylase, muscle form	PYGM	Homo sapiens
P11168	Solute carrier family 2, facilitated glucose transporter member 2	SLC2A2	Homo sapiens
P11166	Solute carrier family 2, facilitated glucose transporter member 1	SLC2A1	Homo sapiens
P11021	78 kDa glucose-regulated protein	HSPA5	Homo sapiens
P10914	Interferon regulatory factor 1	IRF1	Homo sapiens
P10912	Growth hormone receptor	GHR	Homo sapiens
P10747	T-cell-specific surface glycoprotein CD28	CD28	Homo sapiens
P10636	Microtubule-associated protein 2	MAPT	Homo sapiens
P10620	Microsomal glutathione S-transferase 1	MGST1	Homo sapiens
P10451	Osteopontin	SPP1	Homo sapiens
P10415	Apoptosis regulator Bcl-2	BCL2	Homo sapiens
P10275	Androgen receptor	AR	Homo sapiens
P10145	Interleukin-8	CXCL8	Homo sapiens
P10082	Peptide YY	PYY	Homo sapiens
P09960	Leukotriene A-4 hydrolase	LTA4H	Homo sapiens
P09917	Arachidonate 5-lipoxygenase	ALOX5	Homo sapiens
P09874	Poly [ADP-ribose] polymerase 1	PARP1	Homo sapiens
P09848	Lactase-phlorizin hydrolase	LCT	Homo sapiens
P09601	Heme oxygenase 1	HMOX1	Homo sapiens
P09488	Glutathione S-transferase Mu 1	GSTM1	Homo sapiens
P09486	SPARC	SPARC	Homo sapiens
P09211	Glutathione S-transferase P	GSTP1	Homo sapiens
P09038	Heparin-binding growth factor 2	FGF2	Homo sapiens
P08913	Alpha-2A adrenergic receptor	ADRA2A	Homo sapiens
P08912	Muscarinic acetylcholine receptor M5	CHRM5	Homo sapiens
P08709	Coagulation factor VII	F7	Homo sapiens
P08686	Steroid 21-hydroxylase	CYP21A2	Homo sapiens
P08684	Cytochrome P450 3A4	CYP3A4	Homo sapiens
P08588	Beta-1 adrenergic receptor	ADRB1	Homo sapiens
P08581	Hepatocyte growth factor receptor	MET	Homo sapiens
P08254	Stromelysin-1	MMP3	Homo sapiens
P08253	72 kDa type IV collagenase	MMP2	Homo sapiens
P08238	Heat shock protein HSP 90	HSP90AB1	Homo sapiens
P08235	Mineralocorticoid receptor	NR3C2	Homo sapiens
P08183	Multidrug resistance protein 1	ABCB1	Homo sapiens
P08173	Muscarinic acetylcholine receptor M4	CHRM4	Homo sapiens
P08172	Muscarinic acetylcholine receptor M2	CHRM2	Homo sapiens
P08100	Rhodopsin	RHO	Homo sapiens
P08069	Insulin-like growth factor 1 receptor	IGF1R	Homo sapiens
P07550	Beta-2 adrenergic receptor	ADRB2	Homo sapiens
P07477	Trypsin-1	PRSS1	Homo sapiens
P07339	Cathepsin D	CTSD	Homo sapiens
P07327	Alcohol dehydrogenase 1A	ADH1A	Homo sapiens
P07237	Protein disulfide-isomerase	P4HB	Homo sapiens
P07204	Thrombomodulin	THBD	Homo sapiens
P07148	Fatty acid-binding protein, liver	FABP1	Homo sapiens
P06858	Lipoprotein lipase	LPL	Homo sapiens
P06748	Nucleophosmin	NPM1	Homo sapiens
P06734	Low affinity immunoglobulin epsilon Fc receptor	FCER2	Homo sapiens
P06576	ATP synthase subunit beta, mitochondrial	ATP5B	Homo sapiens
P06493	Cell division control protein 2 homolog	CDK1	Homo sapiens
P06401	Progesterone receptor	PGR	Homo sapiens
P06400	Retinoblastoma-associated protein	RB1	Homo sapiens
P06307	Cholecystokinin	CCK	Homo sapiens
P06213	Insulin receptor	INSR	Homo sapiens
P05771	Protein kinase C beta type	PRKCB	Homo sapiens
P05556	Integrin beta-1	ITGB1	Homo sapiens
P05412	Transcription factor AP-1	JUN	Homo sapiens
P05362	Intercellular adhesion molecule 1	ICAM1	Homo sapiens
P05305	Endothelin-1	EDN1	Homo sapiens
P05231	Interleukin-6	IL6	Homo sapiens
P05198	Eukaryotic translation initiation factor 2 subunit 1	EIF2S1	Homo sapiens
P05177	Cytochrome P450 1A2	CYP1A2	Homo sapiens
P05164	Myeloperoxidase	MPO	Homo sapiens
P05121	Plasminogen activator inhibitor 1	SERPINE1	Homo sapiens
P05112	Interleukin-4	IL4	Homo sapiens
P05107	Integrin beta-2	ITGB2	Homo sapiens
P05106	Integrin beta-3	ITGB3	Homo sapiens
P05090	Apolipoprotein D	APOD	Homo sapiens
P05067	Amyloid beta A4 protein	APP	Homo sapiens
P05019	Insulin-like growth factor IA	IGF1	Homo sapiens
P04798	Cytochrome P450 1A1	CYP1A1	Homo sapiens
P04792	Heat shock protein beta-1	HSPB1	Homo sapiens
P04746	Pancreatic alpha-amylase	AMY2A	Homo sapiens
P04745	Alpha-amylase 1	AMY1A	Homo sapiens
P04637	Cellular tumor antigen p53	TP53	Homo sapiens
P04629	High affinity nerve growth factor receptor	NTRK1	Homo sapiens
P04626	Receptor tyrosine-protein kinase erbB-2	ERBB2	Homo sapiens
P04179	Superoxide dismutase [Mn], mitochondrial	SOD2	Homo sapiens
P04155	Trefoil factor 1	TFF1	Homo sapiens
P04150	Glucocorticoid receptor	NR3C1	Homo sapiens
P04141	Granulocyte-macrophage colony-stimulating factor	CSF2	Homo sapiens
P04114	Apolipoprotein B-100	APOB	Homo sapiens
P04049	RAF proto-oncogene serine/threonine-protein kinase	RAF1	Homo sapiens
P04040	Catalase	CAT	Homo sapiens
P04035	3-hydroxy-3-methylglutaryl-coenzyme A reductase	HMGCR	Homo sapiens
P03973	Antileukoproteinase	SLPI	Homo sapiens
P03956	Interstitial collagenase	MMP1	Homo sapiens
P03923	NADH-ubiquinone oxidoreductase chain 6	MT-ND6	Homo sapiens
P03372	Estrogen receptor	ESR1	Homo sapiens
P02795	Metallothionein-2	MT2A	Homo sapiens
P02778	C-X-C motif chemokine 10	CXCL10	Homo sapiens
P02741	C-reactive protein	CRP	Homo sapiens
P02461	Collagen alpha-1(III) chain	COL3A1	Homo sapiens
P02458	Collagen alpha-1(II) chain	COL2A1	Homo sapiens
P02452	Collagen alpha-1(I) chain	COL1A1	Homo sapiens
P01857	Ig gamma-1 chain C region	IGHG1	Homo sapiens
P01584	Interleukin-1 beta	IL1B	Homo sapiens
P01583	Interleukin-1 alpha	IL1A	Homo sapiens
P01579	Interferon gamma	IFNG	Homo sapiens
P01375	Tumor necrosis factor	TNF	Homo sapiens
P01344	Insulin-like growth factor II	IGF2	Homo sapiens
P01308	Insulin	INS	Homo sapiens
P01275	Glucagon	GCG	Homo sapiens
P01241	Somatotropin	GH1	Homo sapiens
P01137	Transforming growth factor beta-1	TGFB1	Homo sapiens
P01135	Protransforming growth factor alpha	TGFA	Homo sapiens
P01133	Pro-epidermal growth factor	EGF	Homo sapiens
P01130	Low-density lipoprotein receptor	LDLR	Homo sapiens
P01106	Myc proto-oncogene protein	MYC	Homo sapiens
P01100	Proto-oncogene c-Fos	FOS	Homo sapiens
P00918	Carbonic anhydrase II	CA2	Homo sapiens
P00750	Tissue-type plasminogen activator	PLAT	Homo sapiens
P00749	Urokinase-type plasminogen activator	PLAU	Homo sapiens
P00747	Plasminogen	PLG	Homo sapiens
P00742	Coagulation factor Xa	F10	Homo sapiens
P00533	Epidermal growth factor receptor	EGFR	Homo sapiens
P00441	Superoxide dismutase [Cu-Zn]	SOD1	Homo sapiens
P00326	Alcohol dehydrogenase 1C	ADH1C	Homo sapiens
P00325	Alcohol dehydrogenase 1B	ADH1B	Homo sapiens
O96020	G1/S-specific cyclin-E2	CCNE2	Homo sapiens
O96017	Serine/threonine-protein kinase Chk2	CHEK2	Homo sapiens
O95644	Nuclear factor of activated T-cells, cytoplasmic 1	NFATC1	Homo sapiens
O95433	Activator of 90 kDa heat shock protein ATPase homolog 1	AHSA1	Homo sapiens
O94759	Transient receptor potential cation channel subfamily M member 2	TRPM2	Homo sapiens
O60513	Beta-1,4-galactosyltransferase 4	B4GALT4	Homo sapiens
O60488	Long-chain-fatty-acid--CoA ligase 4	ACSL4	Homo sapiens
O43866	CD5 antigen-like	CD5L	Homo sapiens
O43521	Bcl-2-like protein 11	BCL2L11	Homo sapiens
O43451	Maltase-glucoamylase, intestinal	MGAM	Homo sapiens
O43294	Transforming growth factor beta-1-induced transcript 1 protein	TGFB1I1	Homo sapiens
O43242	26S proteasome non-ATPase regulatory subunit 3	PSMD3	Homo sapiens
O15519	CASP8 and FADD-like apoptosis regulator	CFLAR	Homo sapiens
O15438	Canalicular multispecific organic anion transporter 2	ABCC3	Homo sapiens
O15392	Baculoviral IAP repeat-containing protein 5	BIRC5	Homo sapiens
O15111	Inhibitor of nuclear factor kappa-B kinase subunit alpha	CHUK	Homo sapiens
O14920	Inhibitor of nuclear factor kappa-B kinase subunit beta	IKBKB	Homo sapiens
O14763	Tumor necrosis factor receptor superfamily member 10B	TNFRSF10B	Homo sapiens
O14757	Serine/threonine-protein kinase Chk1	CHEK1	Homo sapiens
O14727	Apoptotic protease-activating factor 1	APAF1	Homo sapiens
O14684	Prostaglandin E synthase	PTGES	Homo sapiens
O14625	C-X-C motif chemokine 11	CXCL11	Homo sapiens
O14493	Claudin-4	CLDN4	Homo sapiens
O00767	Acyl-CoA desaturase	SCD	Homo sapiens
O00763	Acetyl-CoA carboxylase 1	ACACB	Homo sapiens
O00220	Tumor necrosis factor receptor superfamily member 10A	TNFRSF10A	Homo sapiens
J3KTB7	DNA topoisomerase II	TOP2A	Homo sapiens
P36544	Neuronal acetylcholine receptor protein, alpha-7 chain	CHRNA7	Homo sapiens
