# Supplementary material for: NiaoDuQing granules relieve chronic kidney disease symptoms by decreasing renal fibrosis and anemia
Source: Oncotarget. 2017 Jun 14;8(34):55920–37. doi: 10.18632/oncotarget.18473 (PMC5593534; doi:10.18632/oncotarget.18473)
Supplement: Supplementary file 4 [file oncotarget-08-55920-s004.xlsx]

## Sheet: Sheet1
SupplementaryS3-compound-targets interaction information
Herbs	Molecule ID	Molecule	Gene
RRR	M002295	cinnamic acid	CYP73A5
	M002295	cinnamic acid	F3
	M002295	cinnamic acid	PTGS2
	M002295	cinnamic acid	PTGS1
	M002295	cinnamic acid	MGAM
	M002295	cinnamic acid	N/A
	M002295	cinnamic acid	npr
	M002295	cinnamic acid	MAOB
	M002295	cinnamic acid	MAOA
	M000472	emodin	PTGS1
	M000472	emodin	PTGS2
	M000472	emodin	F7
	M000472	emodin	HSP90AB1
	M000472	emodin	PIK3CG
	M000472	emodin	N/A
	M000472	emodin	IGHG1
	M000472	emodin	F10
	M000472	emodin	KDR
	M000472	emodin	TOP2A
	M000472	emodin	NCOA2
	M000472	emodin	NCOA1
	M000472	emodin	CALM1
	M000472	emodin	CDKN1A
	M000472	emodin	FLT1
	M000472	emodin	MMP9
	M000472	emodin	EGF
	M000472	emodin	TNF
	M000472	emodin	CASP3
	M000472	emodin	TP53
	M000472	emodin	PRKCE
	M000472	emodin	MMP1
	M000472	emodin	PPARG
	M000472	emodin	MYC
	M000472	emodin	CYP1A1
	M000472	emodin	IL1B
	M000472	emodin	PRKCD
	M000472	emodin	CSF2
	M000472	emodin	TGFB1
	M000472	emodin	ACTA2
	M000472	emodin	MAOB
	M000472	emodin	BTK
	M000472	emodin	SLC2A4
	M000472	emodin	FLT4
	M000472	emodin	SLC2A1
	M002235	EUPATIN	NOS2
	M002235	EUPATIN	AR
	M002235	EUPATIN	F10
	M002235	EUPATIN	PTGS2
	M002235	EUPATIN	F7
	M002235	EUPATIN	TOP2A
	M002235	EUPATIN	ESR2
	M002235	EUPATIN	DPP4
	M002235	EUPATIN	HSP90AB1
	M002235	EUPATIN	PRSS1
	M002235	EUPATIN	NCOA2
	M002235	EUPATIN	CALM1
	M002235	EUPATIN	N/A
	M002235	EUPATIN	SCN5A
	M002235	EUPATIN	KDR
	M002235	EUPATIN	PPARD
	M002251	Mutatochrome	N/A
	M002268	rhein	PTGS1
	M002268	rhein	PTGS2
	M002268	rhein	HSP90AB1
	M002268	rhein	PIK3CG
	M002268	rhein	NCOA2
	M002268	rhein	AKR1B1
	M002268	rhein	JUN
	M002297	Daucosterol_qt	PGR
	M002297	Daucosterol_qt	NCOA2
	M002303	palmidin A	N/A
	M000358	beta-sitosterol	PGR
	M000358	beta-sitosterol	NCOA2
	M000358	beta-sitosterol	PTGS1
	M000358	beta-sitosterol	PTGS2
	M000358	beta-sitosterol	HSP90AB1
	M000358	beta-sitosterol	PIK3CG
	M000358	beta-sitosterol	KCNH2
	M000358	beta-sitosterol	N/A
	M000358	beta-sitosterol	DRD1
	M000358	beta-sitosterol	CHRM3
	M000358	beta-sitosterol	CHRM1
	M000358	beta-sitosterol	SCN5A
	M000358	beta-sitosterol	GABRA2
	M000358	beta-sitosterol	CHRM4
	M000358	beta-sitosterol	PDE3A
	M000358	beta-sitosterol	HTR2A
	M000358	beta-sitosterol	GABRA5
	M000358	beta-sitosterol	ADRA1A
	M000358	beta-sitosterol	GABRA3
	M000358	beta-sitosterol	CHRM2
	M000358	beta-sitosterol	ADRA1B
	M000358	beta-sitosterol	ADRB2
	M000358	beta-sitosterol	CHRNB2
	M000358	beta-sitosterol	SLC6A4
	M000358	beta-sitosterol	OPRM1
	M000358	beta-sitosterol	GABRA1
	M000358	beta-sitosterol	CHRNA7
	M000358	beta-sitosterol	camC
	M000358	beta-sitosterol	BCL2
	M000358	beta-sitosterol	BAX
	M000358	beta-sitosterol	CASP9
	M000358	beta-sitosterol	JUN
	M000358	beta-sitosterol	CASP3
	M000358	beta-sitosterol	CASP8
	M000358	beta-sitosterol	PRKCA
	M000358	beta-sitosterol	TGFB1
	M000358	beta-sitosterol	PON1
	M000358	beta-sitosterol	MAPT
	M000471	aloe-emodin	PTGS1
	M000471	aloe-emodin	PTGS2
	M000471	aloe-emodin	HSP90AB1
	M000471	aloe-emodin	PIK3CG
	M000471	aloe-emodin	N/A
	M000471	aloe-emodin	NCOA2
	M000471	aloe-emodin	PKIA
	M000471	aloe-emodin	AKR1B1
	M000471	aloe-emodin	IGHG1
	M000471	aloe-emodin	CDKN1A
	M000471	aloe-emodin	N/A
	M000471	aloe-emodin	BAX
	M000471	aloe-emodin	TNF
	M000471	aloe-emodin	CASP3
	M000471	aloe-emodin	TP53
	M000471	aloe-emodin	FASN
	M000471	aloe-emodin	PRKCA
	M000471	aloe-emodin	PRKCE
	M000471	aloe-emodin	CDK1
	M000471	aloe-emodin	PCNA
	M000471	aloe-emodin	MYC
	M000471	aloe-emodin	IL1B
	M000471	aloe-emodin	PRKCD
	M000471	aloe-emodin	CCNB1
RA	M000390	daidzein	PTGS1
	M000390	daidzein	ESR1
	M000390	daidzein	PPARG
	M000390	daidzein	PTGS2
	M000390	daidzein	RXRA
	M000390	daidzein	ADRB2
	M000390	daidzein	MAPK14
	M000390	daidzein	HSP90AB1
	M000390	daidzein	CDK2
	M000390	daidzein	CHEK1
	M000390	daidzein	N/A
	M000390	daidzein	PRSS1
	M000390	daidzein	PDE3A
	M000390	daidzein	RELA
	M000390	daidzein	VEGFA
	M000390	daidzein	FOS
	M000390	daidzein	CDKN1A
	M000390	daidzein	N/A
	M000390	daidzein	BAX
	M000390	daidzein	TNF
	M000390	daidzein	JUN
	M000390	daidzein	IL6
	M000390	daidzein	NOS2
	M000390	daidzein	CASP3
	M000390	daidzein	TP53
	M000390	daidzein	LDLR
	M000390	daidzein	CAT
	M000390	daidzein	IGF1R
	M000390	daidzein	STAT1
	M000390	daidzein	PPARG
	M000390	daidzein	CYP3A4
	M000390	daidzein	CAV1
	M000390	daidzein	ICAM1
	M000390	daidzein	MTTP
	M000390	daidzein	APOB
	M000390	daidzein	VCAM1
	M000390	daidzein	SOD2
	M000390	daidzein	NOS3
	M000390	daidzein	ECE1
	M000390	daidzein	GABBR1
	M000390	daidzein	IL4
	M000390	daidzein	CPT1A
	M000390	daidzein	CALM1
	M000390	daidzein	AHR
	M000390	daidzein	RHOA
	M000390	daidzein	MT2A
	M000390	daidzein	FCER2
	M000390	daidzein	MKI67
	M000390	daidzein	EP300
	M000390	daidzein	ATP5B
	M000390	daidzein	MT-ND6
	M000390	daidzein	HSD3B2
	M000390	daidzein	HSD3B1
	M000390	daidzein	TFF1
	M000390	daidzein	TRPM2
	M000390	daidzein	GH1
	M000390	daidzein	IGF1
	M000390	daidzein	PPARGC1B
	M000390	daidzein	B4GALT4
	M000390	daidzein	GHR
	M000390	daidzein	TGFB1I1
	M000390	daidzein	CD5L
	M000390	daidzein	P4HB
	M000390	daidzein	LARS
	M000390	daidzein	CYP21A2
	M000390	daidzein	GADD45A
	M000390	daidzein	BARD1
	M000390	daidzein	RBM45
	M000390	daidzein	BAP1
	M000390	daidzein	RAD51
	M000394	choline	N/A
	M000409	AstragalosideIV	N/A
	M000211	Mairin	PGR
	M000239	Jaranol	NOS2
	M000239	Jaranol	PTGS1
	M000239	Jaranol	AR
	M000239	Jaranol	SCN5A
	M000239	Jaranol	PTGS2
	M000239	Jaranol	ESR2
	M000239	Jaranol	DPP4
	M000239	Jaranol	HSP90AB1
	M000239	Jaranol	CDK2
	M000239	Jaranol	CHEK1
	M000239	Jaranol	PRSS1
	M000239	Jaranol	NCOA2
	M000239	Jaranol	CALM1
	M000296	hederagenin	PGR
	M000296	hederagenin	NCOA2
	M000296	hederagenin	CHRM3
	M000296	hederagenin	CHRM1
	M000296	hederagenin	GABRA2
	M000296	hederagenin	GABRA3
	M000296	hederagenin	CHRM2
	M000296	hederagenin	ADRA1B
	M000296	hederagenin	GABRA1
	M000296	hederagenin	GRIA2
	M000296	hederagenin	GABRA6
	M000296	hederagenin	GABRA5
	M000296	hederagenin	IGHG1
	M000296	hederagenin	ADH1B
	M000296	hederagenin	ADH1C
	M000296	hederagenin	N/A
	M000296	hederagenin	cobT
	M000296	hederagenin	PTGS1
	M000296	hederagenin	SCN5A
	M000296	hederagenin	PTGS2
	M000296	hederagenin	RXRA
	M000296	hederagenin	PDE3A
	M000296	hederagenin	SLC6A2
	M000296	hederagenin	camC
	M000033	(3S,8S,9S,10R,13R,14S,17R)-10,13-dimethyl-17-[(2R,5S)-5-propan-2-yloctan-2-yl]-2,3,4,7,8,9,11,12,14,15,16,17-dodecahydro-1H-cyclopenta[a]phenanthren-3-ol	PGR
	M000354	isorhamnetin	NOS2
	M000354	isorhamnetin	PTGS1
	M000354	isorhamnetin	ESR1
	M000354	isorhamnetin	AR
	M000354	isorhamnetin	PPARG
	M000354	isorhamnetin	PTGS2
	M000354	isorhamnetin	N/A
	M000354	isorhamnetin	ESR2
	M000354	isorhamnetin	DPP4
	M000354	isorhamnetin	MAPK14
	M000354	isorhamnetin	GSK3B
	M000354	isorhamnetin	HSP90AB1
	M000354	isorhamnetin	CDK2
	M000354	isorhamnetin	PIK3CG
	M000354	isorhamnetin	N/A
	M000354	isorhamnetin	PRSS1
	M000354	isorhamnetin	PAL_GLEAN10007028
	M000354	isorhamnetin	CCNA2
	M000354	isorhamnetin	NCOA2
	M000354	isorhamnetin	CALM1
	M000354	isorhamnetin	PYGM
	M000354	isorhamnetin	PPARD
	M000354	isorhamnetin	CHEK1
	M000354	isorhamnetin	AKR1B1
	M000354	isorhamnetin	NCOA1
	M000354	isorhamnetin	F7
	M000354	isorhamnetin	N/A
	M000354	isorhamnetin	NOS3
	M000354	isorhamnetin	ACHE
	M000354	isorhamnetin	GABRA1
	M000354	isorhamnetin	MAOB
	M000354	isorhamnetin	GRIA2
	M000354	isorhamnetin	camC
	M000354	isorhamnetin	RELA
	M000354	isorhamnetin	XDH
	M000354	isorhamnetin	NCF1
	M000354	isorhamnetin	OLR1
	M000371	3,9-di-O-methylnissolin	NOS2
	M000371	3,9-di-O-methylnissolin	PTGS1
	M000371	3,9-di-O-methylnissolin	CHRM3
	M000371	3,9-di-O-methylnissolin	N/A
	M000371	3,9-di-O-methylnissolin	CHRM1
	M000371	3,9-di-O-methylnissolin	ESR1
	M000371	3,9-di-O-methylnissolin	ADRB1
	M000371	3,9-di-O-methylnissolin	SCN5A
	M000371	3,9-di-O-methylnissolin	PTGS2
	M000371	3,9-di-O-methylnissolin	NOS3
	M000371	3,9-di-O-methylnissolin	HTR3A
	M000371	3,9-di-O-methylnissolin	ADRA2C
	M000371	3,9-di-O-methylnissolin	RXRA
	M000371	3,9-di-O-methylnissolin	ACHE
	M000371	3,9-di-O-methylnissolin	PDE3A
	M000371	3,9-di-O-methylnissolin	ADRA1B
	M000371	3,9-di-O-methylnissolin	ADRB2
	M000371	3,9-di-O-methylnissolin	ADRA1D
	M000371	3,9-di-O-methylnissolin	OPRM1
	M000371	3,9-di-O-methylnissolin	GABRA1
	M000371	3,9-di-O-methylnissolin	PRSS1
	M000371	3,9-di-O-methylnissolin	NCOA2
	M000371	3,9-di-O-methylnissolin	CALM1
	M000380	(6aR,11aR)-9,10-dimethoxy-6a,11a-dihydro-6H-benzofurano[3,2-c]chromen-3-ol	NOS2
	M000380	(6aR,11aR)-9,10-dimethoxy-6a,11a-dihydro-6H-benzofurano[3,2-c]chromen-3-ol	PTGS1
	M000380	(6aR,11aR)-9,10-dimethoxy-6a,11a-dihydro-6H-benzofurano[3,2-c]chromen-3-ol	CHRM3
	M000380	(6aR,11aR)-9,10-dimethoxy-6a,11a-dihydro-6H-benzofurano[3,2-c]chromen-3-ol	N/A
	M000380	(6aR,11aR)-9,10-dimethoxy-6a,11a-dihydro-6H-benzofurano[3,2-c]chromen-3-ol	CHRM1
	M000380	(6aR,11aR)-9,10-dimethoxy-6a,11a-dihydro-6H-benzofurano[3,2-c]chromen-3-ol	ESR1
	M000380	(6aR,11aR)-9,10-dimethoxy-6a,11a-dihydro-6H-benzofurano[3,2-c]chromen-3-ol	SCN5A
	M000380	(6aR,11aR)-9,10-dimethoxy-6a,11a-dihydro-6H-benzofurano[3,2-c]chromen-3-ol	PTGS2
	M000380	(6aR,11aR)-9,10-dimethoxy-6a,11a-dihydro-6H-benzofurano[3,2-c]chromen-3-ol	HTR3A
	M000380	(6aR,11aR)-9,10-dimethoxy-6a,11a-dihydro-6H-benzofurano[3,2-c]chromen-3-ol	RXRA
	M000380	(6aR,11aR)-9,10-dimethoxy-6a,11a-dihydro-6H-benzofurano[3,2-c]chromen-3-ol	ACHE
	M000380	(6aR,11aR)-9,10-dimethoxy-6a,11a-dihydro-6H-benzofurano[3,2-c]chromen-3-ol	ADRA1B
	M000380	(6aR,11aR)-9,10-dimethoxy-6a,11a-dihydro-6H-benzofurano[3,2-c]chromen-3-ol	ADRB2
	M000380	(6aR,11aR)-9,10-dimethoxy-6a,11a-dihydro-6H-benzofurano[3,2-c]chromen-3-ol	ADRA1D
	M000380	(6aR,11aR)-9,10-dimethoxy-6a,11a-dihydro-6H-benzofurano[3,2-c]chromen-3-ol	GABRA1
	M000380	(6aR,11aR)-9,10-dimethoxy-6a,11a-dihydro-6H-benzofurano[3,2-c]chromen-3-ol	HSP90AB1
	M000380	(6aR,11aR)-9,10-dimethoxy-6a,11a-dihydro-6H-benzofurano[3,2-c]chromen-3-ol	CHRNA7
	M000380	(6aR,11aR)-9,10-dimethoxy-6a,11a-dihydro-6H-benzofurano[3,2-c]chromen-3-ol	PRSS1
	M000380	(6aR,11aR)-9,10-dimethoxy-6a,11a-dihydro-6H-benzofurano[3,2-c]chromen-3-ol	NCOA2
	M000380	(6aR,11aR)-9,10-dimethoxy-6a,11a-dihydro-6H-benzofurano[3,2-c]chromen-3-ol	NCOA1
	M000380	(6aR,11aR)-9,10-dimethoxy-6a,11a-dihydro-6H-benzofurano[3,2-c]chromen-3-ol	CALM1
	M000380	(6aR,11aR)-9,10-dimethoxy-6a,11a-dihydro-6H-benzofurano[3,2-c]chromen-3-ol	CHRM4
	M000387	Bifendate	PTGS2
	M000387	Bifendate	KDR
	M000387	Bifendate	MET
	M000387	Bifendate	HSP90AB1
	M000387	Bifendate	KCNMA1
	M000387	Bifendate	PTGS1
	M000387	Bifendate	TOP2A
	M000392	formononetin	NOS2
	M000392	formononetin	PTGS1
	M000392	formononetin	CHRM1
	M000392	formononetin	ESR1
	M000392	formononetin	AR
	M000392	formononetin	PPARG
	M000392	formononetin	PTGS2
	M000392	formononetin	RXRA
	M000392	formononetin	PDE3A
	M000392	formononetin	ADRA1A
	M000392	formononetin	SLC6A3
	M000392	formononetin	ADRB2
	M000392	formononetin	SLC6A4
	M000392	formononetin	ESR2
	M000392	formononetin	DPP4
	M000392	formononetin	MAPK14
	M000392	formononetin	GSK3B
	M000392	formononetin	HSP90AB1
	M000392	formononetin	CDK2
	M000392	formononetin	MAOB
	M000392	formononetin	CHEK1
	M000392	formononetin	N/A
	M000392	formononetin	PRSS1
	M000392	formononetin	PAL_GLEAN10007028
	M000392	formononetin	CCNA2
	M000392	formononetin	CALM1
	M000392	formononetin	PKIA
	M000392	formononetin	N/A
	M000392	formononetin	NOS3
	M000392	formononetin	ACHE
	M000392	formononetin	blaC
	M000392	formononetin	JUN
	M000392	formononetin	PPARG
	M000392	formononetin	IL4
	M000392	formononetin	SIRT1
	M000392	formononetin	ATP5B
	M000392	formononetin	MT-ND6
	M000392	formononetin	HSD3B2
	M000392	formononetin	HSD3B1
	M000398	isoflavanone	N/A
	M000417	Calycosin	NOS2
	M000417	Calycosin	PTGS1
	M000417	Calycosin	ESR1
	M000417	Calycosin	AR
	M000417	Calycosin	PPARG
	M000417	Calycosin	PTGS2
	M000417	Calycosin	RXRA
	M000417	Calycosin	PDE3A
	M000417	Calycosin	ESR2
	M000417	Calycosin	DPP4
	M000417	Calycosin	MAPK14
	M000417	Calycosin	GSK3B
	M000417	Calycosin	HSP90AB1
	M000417	Calycosin	CDK2
	M000417	Calycosin	CHEK1
	M000417	Calycosin	N/A
	M000417	Calycosin	PRSS1
	M000417	Calycosin	PAL_GLEAN10007028
	M000417	Calycosin	CCNA2
	M000417	Calycosin	NCOA2
	M000417	Calycosin	CALM1
	M000417	Calycosin	ADRB2
	M000422	kaempferol	NOS2
	M000422	kaempferol	PTGS1
	M000422	kaempferol	AR
	M000422	kaempferol	PPARG
	M000422	kaempferol	PTGS2
	M000422	kaempferol	HSP90AB1
	M000422	kaempferol	PIK3CG
	M000422	kaempferol	N/A
	M000422	kaempferol	NCOA2
	M000422	kaempferol	DPP4
	M000422	kaempferol	PRSS1
	M000422	kaempferol	PGR
	M000422	kaempferol	N/A
	M000422	kaempferol	CHRM1
	M000422	kaempferol	NOS3
	M000422	kaempferol	GABRA2
	M000422	kaempferol	ACHE
	M000422	kaempferol	SLC6A2
	M000422	kaempferol	CHRM2
	M000422	kaempferol	ADRA1B
	M000422	kaempferol	GABRA1
	M000422	kaempferol	TOP2A
	M000422	kaempferol	F7
	M000422	kaempferol	CALM1
	M000422	kaempferol	RELA
	M000422	kaempferol	IKBKB
	M000422	kaempferol	AKT1
	M000422	kaempferol	BCL2
	M000422	kaempferol	BAX
	M000422	kaempferol	TNF
	M000422	kaempferol	JUN
	M000422	kaempferol	AHSA1
	M000422	kaempferol	CASP3
	M000422	kaempferol	MAPK8
	M000422	kaempferol	XDH
	M000422	kaempferol	MMP1
	M000422	kaempferol	STAT1
	M000422	kaempferol	CDK1
	M000422	kaempferol	PPARG
	M000422	kaempferol	HMOX1
	M000422	kaempferol	CYP3A4
	M000422	kaempferol	CYP1A2
	M000422	kaempferol	CYP1A1
	M000422	kaempferol	ICAM1
	M000422	kaempferol	SELE
	M000422	kaempferol	VCAM1
	M000422	kaempferol	VDR
	M000422	kaempferol	CYP1B1
	M000422	kaempferol	ALOX5
	M000422	kaempferol	HAS2
	M000422	kaempferol	GSTP1
	M000422	kaempferol	AHR
	M000422	kaempferol	PSMD3
	M000422	kaempferol	SLC2A4
	M000422	kaempferol	NR1I3
	M000422	kaempferol	INSR
	M000422	kaempferol	DIO1
	M000422	kaempferol	PPP3CA
	M000422	kaempferol	PRXC1A
	M000422	kaempferol	GSTM1
	M000422	kaempferol	GSTM2
	M000422	kaempferol	AKR1C3
	M000422	kaempferol	SLPI
	M000442	1,7-Dihydroxy-3,9-dimethoxy pterocarpene	PTGS2
	M000442	1,7-Dihydroxy-3,9-dimethoxy pterocarpene	RXRA
	M000442	1,7-Dihydroxy-3,9-dimethoxy pterocarpene	HSP90AB1
	M000442	1,7-Dihydroxy-3,9-dimethoxy pterocarpene	PRSS1
	M000098	quercetin	PTGS1
	M000098	quercetin	AR
	M000098	quercetin	PPARG
	M000098	quercetin	PTGS2
	M000098	quercetin	HSP90AB1
	M000098	quercetin	PIK3CG
	M000098	quercetin	NCOA2
	M000098	quercetin	DPP4
	M000098	quercetin	AKR1B1
	M000098	quercetin	PRSS1
	M000098	quercetin	TOP2A
	M000098	quercetin	N/A
	M000098	quercetin	KCNH2
	M000098	quercetin	SCN5A
	M000098	quercetin	F10
	M000098	quercetin	ADRB2
	M000098	quercetin	MMP3
	M000098	quercetin	N/A
	M000098	quercetin	F7
	M000098	quercetin	NOS3
	M000098	quercetin	RXRA
	M000098	quercetin	ACHE
	M000098	quercetin	GABRA1
	M000098	quercetin	MAOB
	M000098	quercetin	RELA
	M000098	quercetin	EGFR
	M000098	quercetin	AKT1
	M000098	quercetin	VEGFA
	M000098	quercetin	CCND1
	M000098	quercetin	BCL2
	M000098	quercetin	BCL2L1
	M000098	quercetin	FOS
	M000098	quercetin	CDKN1A
	M000098	quercetin	N/A
	M000098	quercetin	BAX
	M000098	quercetin	CASP9
	M000098	quercetin	PLAU
	M000098	quercetin	MMP2
	M000098	quercetin	MMP9
	M000098	quercetin	MAPK1
	M000098	quercetin	IL10
	M000098	quercetin	EGF
	M000098	quercetin	RB1
	M000098	quercetin	TNF
	M000098	quercetin	JUN
	M000098	quercetin	IL6
	M000098	quercetin	PAL_GLEAN10005878
	M000098	quercetin	AHSA1
	M000098	quercetin	CASP3
	M000098	quercetin	TP53
	M000098	quercetin	ELK1
	M000098	quercetin	NFKBIA
	M000098	quercetin	POR
	M000098	quercetin	ODC1
	M000098	quercetin	XDH
	M000098	quercetin	CASP8
	M000098	quercetin	TOP1
	M000098	quercetin	RAF1
	M000098	quercetin	SOD1
	M000098	quercetin	PRKCA
	M000098	quercetin	MMP1
	M000098	quercetin	HIF1A
	M000098	quercetin	STAT1
	M000098	quercetin	RUNX1T1
	M000098	quercetin	HERC5
	M000098	quercetin	CDK1
	M000098	quercetin	HSPA5
	M000098	quercetin	ERBB2
	M000098	quercetin	PPARG
	M000098	quercetin	ACACB
	M000098	quercetin	HMOX1
	M000098	quercetin	CYP3A4
	M000098	quercetin	CYP1A2
	M000098	quercetin	CAV1
	M000098	quercetin	MYC
	M000098	quercetin	F3
	M000098	quercetin	GJA1
	M000098	quercetin	CYP1A1
	M000098	quercetin	ICAM1
	M000098	quercetin	IL1B
	M000098	quercetin	CCL2
	M000098	quercetin	SELE
	M000098	quercetin	VCAM1
	M000098	quercetin	PTGER3
	M000098	quercetin	CXCL8
	M000098	quercetin	PRKCB
	M000098	quercetin	BIRC5
	M000098	quercetin	DUOX2
	M000098	quercetin	NOS3
	M000098	quercetin	HSPB1
	M000098	quercetin	TGFB1
	M000098	quercetin	SULT1E1
	M000098	quercetin	MGAM
	M000098	quercetin	IL2
	M000098	quercetin	VDR
	M000098	quercetin	CYP1B1
	M000098	quercetin	CCNB1
	M000098	quercetin	PLAT
	M000098	quercetin	THBD
	M000098	quercetin	SERPINE1
	M000098	quercetin	COL1A1
	M000098	quercetin	IFNG
	M000098	quercetin	ALOX5
	M000098	quercetin	PTEN
	M000098	quercetin	IL1A
	M000098	quercetin	MPO
	M000098	quercetin	TOP2A
	M000098	quercetin	NCF1
	M000098	quercetin	ABCG2
	M000098	quercetin	HAS2
	M000098	quercetin	GSTP1
	M000098	quercetin	NFE2L2
	M000098	quercetin	NQO1
	M000098	quercetin	PARP1
	M000098	quercetin	AHR
	M000098	quercetin	PSMD3
	M000098	quercetin	SLC2A4
	M000098	quercetin	COL3A1
	M000098	quercetin	gyrB
	M000098	quercetin	CXCL11
	M000098	quercetin	CXCL2
	M000098	quercetin	DCAF5
	M000098	quercetin	NR1I3
	M000098	quercetin	CHEK2
	M000098	quercetin	INSR
	M000098	quercetin	CLDN4
	M000098	quercetin	PPARA
	M000098	quercetin	PPARD
	M000098	quercetin	HSF1
	M000098	quercetin	CRP
	M000098	quercetin	CXCL10
	M000098	quercetin	CHUK
	M000098	quercetin	SPP1
	M000098	quercetin	RUNX2
	M000098	quercetin	RASSF1
	M000098	quercetin	E2F1
	M000098	quercetin	E2F2
	M000098	quercetin	ACPP
	M000098	quercetin	CTSD
	M000098	quercetin	IGFBP3
	M000098	quercetin	IGF2
	M000098	quercetin	CD40LG
	M000098	quercetin	IRF1
	M000098	quercetin	ERBB3
	M000098	quercetin	PON1
	M000098	quercetin	DIO1
	M000098	quercetin	PCOLCE
	M000098	quercetin	NPEPPS
	M000098	quercetin	HK2
	M000098	quercetin	NKX3-1
	M000098	quercetin	RASA1
	M000098	quercetin	PRXC1A
	M000098	quercetin	GSTM1
	M000098	quercetin	GSTM2
CM	M012744	resveratrol	PTGS1
	M012744	resveratrol	PTGS2
	M012744	resveratrol	HSP90AB1
	M012744	resveratrol	MAOB
	M012744	resveratrol	N/A
	M012744	resveratrol	NCOA2
	M012744	resveratrol	CA2
	M012744	resveratrol	RELA
	M012744	resveratrol	STAT3
	M012744	resveratrol	AKT1
	M012744	resveratrol	VEGFA
	M012744	resveratrol	CCND1
	M012744	resveratrol	BCL2
	M012744	resveratrol	BCL2L1
	M012744	resveratrol	FOS
	M012744	resveratrol	CDKN1A
	M012744	resveratrol	N/A
	M012744	resveratrol	BAX
	M012744	resveratrol	CASP9
	M012744	resveratrol	PLAU
	M012744	resveratrol	MMP2
	M012744	resveratrol	MMP9
	M012744	resveratrol	MAPK3
	M012744	resveratrol	MAPK1
	M012744	resveratrol	IL10
	M012744	resveratrol	CDK4
	M012744	resveratrol	TNF
	M012744	resveratrol	JUN
	M012744	resveratrol	IL6
	M012744	resveratrol	CDK6
	M012744	resveratrol	AHSA1
	M012744	resveratrol	CASP3
	M012744	resveratrol	TP53
	M012744	resveratrol	MAPK8
	M012744	resveratrol	NFKBIA
	M012744	resveratrol	ODC1
	M012744	resveratrol	XDH
	M012744	resveratrol	BAK1
	M012744	resveratrol	BBC3
	M012744	resveratrol	SOD1
	M012744	resveratrol	CAT
	M012744	resveratrol	PRKCA
	M012744	resveratrol	TEP1
	M012744	resveratrol	HIF1A
	M012744	resveratrol	IGF1R
	M012744	resveratrol	STAT1
	M012744	resveratrol	RUNX1T1
	M012744	resveratrol	HERC5
	M012744	resveratrol	CDK1
	M012744	resveratrol	Endothelin-1
	M012744	resveratrol	HSPA5
	M012744	resveratrol	FOXO1
	M012744	resveratrol	FGF2
	M012744	resveratrol	PPARG
	M012744	resveratrol	CTNNB1
	M012744	resveratrol	MYC
	M012744	resveratrol	F3
	M012744	resveratrol	GJA1
	M012744	resveratrol	CYP1A1
	M012744	resveratrol	ICAM1
	M012744	resveratrol	IL1B
	M012744	resveratrol	CCL2
	M012744	resveratrol	SELE
	M012744	resveratrol	VCAM1
	M012744	resveratrol	PRKCD
	M012744	resveratrol	CXCL8
	M012744	resveratrol	MCL1
	M012744	resveratrol	BRCA1
	M012744	resveratrol	XRCC6
	M012744	resveratrol	SOD2
	M012744	resveratrol	PRKCB
	M012744	resveratrol	PECAM1
	M012744	resveratrol	BIRC5
	M012744	resveratrol	DUOX2
	M012744	resveratrol	NOS3
	M012744	resveratrol	PTPN1
	M012744	resveratrol	CCND2
	M012744	resveratrol	BCL2A1
	M012744	resveratrol	ABCB1
	M012744	resveratrol	HGF
	M012744	resveratrol	TGFB1
	M012744	resveratrol	SULT1E1
	M012744	resveratrol	MGAM
	M012744	resveratrol	CYP1B1
	M012744	resveratrol	CCNB1
	M012744	resveratrol	DDIT3
	M012744	resveratrol	PLAT
	M012744	resveratrol	PTEN
	M012744	resveratrol	CDK7
	M012744	resveratrol	IL1A
	M012744	resveratrol	MPO
	M012744	resveratrol	TNFRSF10B
	M012744	resveratrol	CYP19A1
	M012744	resveratrol	ABCG2
	M012744	resveratrol	NFE2L2
	M012744	resveratrol	NQO1
	M012744	resveratrol	XIAP
	M012744	resveratrol	AHR
	M012744	resveratrol	PRKAG2
	M012744	resveratrol	SLC2A4
	M012744	resveratrol	PPARA
	M012744	resveratrol	CRP
	M012744	resveratrol	PON1
	M012744	resveratrol	CD80
	M012744	resveratrol	CCNE1
	M012744	resveratrol	CCNE2
	M012744	resveratrol	BCAM
	M012744	resveratrol	SIRT1
	M012744	resveratrol	CREBZF
	M012744	resveratrol	NTRK1
	M012744	resveratrol	KLF10
	M012744	resveratrol	APAF1
	M012744	resveratrol	ABCC3
	M012744	resveratrol	SREBF1
	M012744	resveratrol	ADIPOR1
	M012744	resveratrol	ADIPOR2
	M012744	resveratrol	JAK1
	M012744	resveratrol	AGTR1
	M012744	resveratrol	IRS1
	M012744	resveratrol	CFLAR
	M012744	resveratrol	LGSN
	M012744	resveratrol	PYGO1
	M012744	resveratrol	IL17B
	M012744	resveratrol	SIRT2
	M012744	resveratrol	C5AR1
	M012744	resveratrol	MTOR
	M012744	resveratrol	CCR2
	M012744	resveratrol	EIF2S1
	M012744	resveratrol	PTGES
	M012744	resveratrol	PMAIP1
	M012744	resveratrol	BCL2L11
	M012744	resveratrol	TNFSF10
	M012744	resveratrol	TNFRSF10A
	M012744	resveratrol	RPS6
	M012744	resveratrol	GCH1
	M012744	resveratrol	BIRC3
	M012744	resveratrol	TRAF2
	M012744	resveratrol	CDC42
	M012744	resveratrol	BSG
	M012744	resveratrol	COL2A1
	M012744	resveratrol	ITGB1
	M012744	resveratrol	CD28
	M012744	resveratrol	NR1H3
	M012744	resveratrol	PAPPA
	M012744	resveratrol	SPARC
	M012744	resveratrol	BRCA2
	M012744	resveratrol	AAGAB
	M012744	resveratrol	PRKD1
	M012744	resveratrol	TGFA
	M012744	resveratrol	CD320
	M012744	resveratrol	TGFB2
	M000415	rutin	TOP2A
	M000415	rutin	RELA
	M000415	rutin	TNF
	M000415	rutin	IL6
	M000415	rutin	CASP3
	M000415	rutin	POR
	M000415	rutin	SOD1
	M000415	rutin	CAT
	M000415	rutin	IL1B
	M000415	rutin	CXCL8
	M000415	rutin	PRKCB
	M000415	rutin	ALOX5
	M000415	rutin	HMGCR
	M000415	rutin	HAS2
	M000415	rutin	GSTP1
	M000415	rutin	DIO1
	M000415	rutin	C5AR1
	M000415	rutin	Insulin
	M000415	rutin	FCER2
	M000415	rutin	ITGB2
	M000415	rutin	TBXA2R
	M012686	7-methoxy-5,4'-dihydroxyflavanonol	PTGS1
	M012686	7-methoxy-5,4'-dihydroxyflavanonol	SCN5A
	M012686	7-methoxy-5,4'-dihydroxyflavanonol	PTGS2
	M012686	7-methoxy-5,4'-dihydroxyflavanonol	CA2
	M012686	7-methoxy-5,4'-dihydroxyflavanonol	HSP90AB1
	M012686	7-methoxy-5,4'-dihydroxyflavanonol	CALM1
	M012689	cyclomulberrochromene	AR
	M012689	cyclomulberrochromene	PTGS2
	M012689	cyclomulberrochromene	CA2
	M012689	cyclomulberrochromene	TOP2A
	M012689	cyclomulberrochromene	NCOA2
	M012689	cyclomulberrochromene	CALM1
	M012692	kuwanon D	NCOA2
	M012714	Moracin A	PTGS2
	M012714	Moracin A	HSP90AB1
	M012719	moracin O	ESR1
	M012719	moracin O	HSP90AB1
	M012719	moracin O	PRSS1
	M012726	mulberrofuran G	N/A
	M012749	sanggenone B	N/A
	M012753	sanggenone F	NOS2
	M012753	sanggenone F	PTGS1
	M012753	sanggenone F	ESR1
	M012753	sanggenone F	SCN5A
	M012753	sanggenone F	F10
	M012753	sanggenone F	PTGS2
	M012753	sanggenone F	CA2
	M012753	sanggenone F	F7
	M012753	sanggenone F	KDR
	M012753	sanggenone F	TOP2A
	M012753	sanggenone F	ESR2
	M012753	sanggenone F	HSP90AB1
	M012753	sanggenone F	CDK2
	M012753	sanggenone F	PAL_GLEAN10007028
	M012753	sanggenone F	NCOA2
	M012753	sanggenone F	NCOA1
	M012753	sanggenone F	CALM1
	M012755	sanggenone H	NOS2
	M012755	sanggenone H	PTGS1
	M012755	sanggenone H	KCNH2
	M012755	sanggenone H	ESR1
	M012755	sanggenone H	F10
	M012755	sanggenone H	PTGS2
	M012755	sanggenone H	CA2
	M012755	sanggenone H	KDR
	M012755	sanggenone H	HSP90AB1
	M012755	sanggenone H	PIK3CG
	M012755	sanggenone H	NCOA1
	M012755	sanggenone H	CALM1
	M012760	sanggenone M	ESR1
	M012760	sanggenone M	F10
	M012760	sanggenone M	PTGS2
	M012760	sanggenone M	CA2
	M012760	sanggenone M	TOP2A
	M012760	sanggenone M	CALM1
	M001474	sanguinarine	PTGS1
	M001474	sanguinarine	PTGS2
	M001474	sanguinarine	RXRA
	M001474	sanguinarine	N/A
	M000211	Mairin	PGR
	M000358	beta-sitosterol	PGR
	M000358	beta-sitosterol	NCOA2
	M000358	beta-sitosterol	PTGS1
	M000358	beta-sitosterol	PTGS2
	M000358	beta-sitosterol	HSP90AB1
	M000358	beta-sitosterol	PIK3CG
	M000358	beta-sitosterol	KCNH2
	M000358	beta-sitosterol	N/A
	M000358	beta-sitosterol	DRD1
	M000358	beta-sitosterol	CHRM3
	M000358	beta-sitosterol	CHRM1
	M000358	beta-sitosterol	SCN5A
	M000358	beta-sitosterol	GABRA2
	M000358	beta-sitosterol	CHRM4
	M000358	beta-sitosterol	PDE3A
	M000358	beta-sitosterol	HTR2A
	M000358	beta-sitosterol	GABRA5
	M000358	beta-sitosterol	ADRA1A
	M000358	beta-sitosterol	GABRA3
	M000358	beta-sitosterol	CHRM2
	M000358	beta-sitosterol	ADRA1B
	M000358	beta-sitosterol	ADRB2
	M000358	beta-sitosterol	CHRNB2
	M000358	beta-sitosterol	SLC6A4
	M000358	beta-sitosterol	OPRM1
	M000358	beta-sitosterol	GABRA1
	M000358	beta-sitosterol	CHRNA7
	M000358	beta-sitosterol	camC
	M000358	beta-sitosterol	BCL2
	M000358	beta-sitosterol	BAX
	M000358	beta-sitosterol	CASP9
	M000358	beta-sitosterol	JUN
	M000358	beta-sitosterol	CASP3
	M000358	beta-sitosterol	CASP8
	M000358	beta-sitosterol	PRKCA
	M000358	beta-sitosterol	TGFB1
	M000358	beta-sitosterol	PON1
	M000358	beta-sitosterol	MAPT
	M003758	Iristectorigenin (9CI)	NOS2
	M003758	Iristectorigenin (9CI)	ESR1
	M003758	Iristectorigenin (9CI)	AR
	M003758	Iristectorigenin (9CI)	SCN5A
	M003758	Iristectorigenin (9CI)	PPARG
	M003758	Iristectorigenin (9CI)	PTGS2
	M003758	Iristectorigenin (9CI)	F7
	M003758	Iristectorigenin (9CI)	ESR2
	M003758	Iristectorigenin (9CI)	DPP4
	M003758	Iristectorigenin (9CI)	MAPK14
	M003758	Iristectorigenin (9CI)	GSK3B
	M003758	Iristectorigenin (9CI)	HSP90AB1
	M003758	Iristectorigenin (9CI)	CDK2
	M003758	Iristectorigenin (9CI)	PRSS1
	M003758	Iristectorigenin (9CI)	PAL_GLEAN10007028
	M003758	Iristectorigenin (9CI)	NCOA2
	M003758	Iristectorigenin (9CI)	CALM1
	M003758	Iristectorigenin (9CI)	F10
	M003758	Iristectorigenin (9CI)	CHEK1
	M003758	Iristectorigenin (9CI)	TOP2A
	M003758	Iristectorigenin (9CI)	ACHE
	M003856	Moracin B	ESR1
	M003856	Moracin B	AR
	M003856	Moracin B	ESR2
	M003856	Moracin B	HSP90AB1
	M003856	Moracin B	N/A
	M003856	Moracin B	PRSS1
	M003856	Moracin B	NCOA1
	M003857	Moracin C	ESR1
	M003857	Moracin C	PPARG
	M003857	Moracin C	HSP90AB1
	M003857	Moracin C	PRSS1
	M003857	Moracin C	CCNA2
	M003857	Moracin C	N/A
	M003858	Moracin D	NOS2
	M003858	Moracin D	ESR1
	M003858	Moracin D	AR
	M003858	Moracin D	PPARG
	M003858	Moracin D	PTGS2
	M003858	Moracin D	ESR2
	M003858	Moracin D	MAPK14
	M003858	Moracin D	GSK3B
	M003858	Moracin D	HSP90AB1
	M003858	Moracin D	CDK2
	M003858	Moracin D	PIK3CG
	M003858	Moracin D	N/A
	M003858	Moracin D	PRSS1
	M003858	Moracin D	NCOA1
	M003860	Moracin F	HSP90AB1
	M003860	Moracin F	N/A
	M004912	Glabrone	NOS2
	M004912	Glabrone	PTGS1
	M004912	Glabrone	N/A
	M004912	Glabrone	ESR1
	M004912	Glabrone	AR
	M004912	Glabrone	SCN5A
	M004912	Glabrone	PPARG
	M004912	Glabrone	F10
	M004912	Glabrone	PTGS2
	M004912	Glabrone	RXRA
	M004912	Glabrone	ACHE
	M004912	Glabrone	ESR2
	M004912	Glabrone	DPP4
	M004912	Glabrone	MAPK14
	M004912	Glabrone	GSK3B
	M004912	Glabrone	CDK2
	M004912	Glabrone	CHEK1
	M004912	Glabrone	PRSS1
	M004912	Glabrone	PAL_GLEAN10007028
	M004912	Glabrone	CCNA2
	M004912	Glabrone	CALM1
	M000098	quercetin	PTGS1
	M000098	quercetin	AR
	M000098	quercetin	PPARG
	M000098	quercetin	PTGS2
	M000098	quercetin	HSP90AB1
	M000098	quercetin	PIK3CG
	M000098	quercetin	NCOA2
	M000098	quercetin	DPP4
	M000098	quercetin	AKR1B1
	M000098	quercetin	PRSS1
	M000098	quercetin	TOP2A
	M000098	quercetin	N/A
	M000098	quercetin	KCNH2
	M000098	quercetin	SCN5A
	M000098	quercetin	F10
	M000098	quercetin	ADRB2
	M000098	quercetin	MMP3
	M000098	quercetin	N/A
	M000098	quercetin	F7
	M000098	quercetin	NOS3
	M000098	quercetin	RXRA
	M000098	quercetin	ACHE
	M000098	quercetin	GABRA1
	M000098	quercetin	MAOB
	M000098	quercetin	RELA
	M000098	quercetin	EGFR
	M000098	quercetin	AKT1
	M000098	quercetin	VEGFA
	M000098	quercetin	CCND1
	M000098	quercetin	BCL2
	M000098	quercetin	BCL2L1
	M000098	quercetin	FOS
	M000098	quercetin	CDKN1A
	M000098	quercetin	N/A
	M000098	quercetin	BAX
	M000098	quercetin	CASP9
	M000098	quercetin	PLAU
	M000098	quercetin	MMP2
	M000098	quercetin	MMP9
	M000098	quercetin	MAPK1
	M000098	quercetin	IL10
	M000098	quercetin	EGF
	M000098	quercetin	RB1
	M000098	quercetin	TNF
	M000098	quercetin	JUN
	M000098	quercetin	IL6
	M000098	quercetin	PAL_GLEAN10005878
	M000098	quercetin	AHSA1
	M000098	quercetin	CASP3
	M000098	quercetin	TP53
	M000098	quercetin	ELK1
	M000098	quercetin	NFKBIA
	M000098	quercetin	POR
	M000098	quercetin	ODC1
	M000098	quercetin	XDH
	M000098	quercetin	CASP8
	M000098	quercetin	TOP1
	M000098	quercetin	RAF1
	M000098	quercetin	SOD1
	M000098	quercetin	PRKCA
	M000098	quercetin	MMP1
	M000098	quercetin	HIF1A
	M000098	quercetin	STAT1
	M000098	quercetin	RUNX1T1
	M000098	quercetin	HERC5
	M000098	quercetin	CDK1
	M000098	quercetin	HSPA5
	M000098	quercetin	ERBB2
	M000098	quercetin	PPARG
	M000098	quercetin	ACACB
	M000098	quercetin	HMOX1
	M000098	quercetin	CYP3A4
	M000098	quercetin	CYP1A2
	M000098	quercetin	CAV1
	M000098	quercetin	MYC
	M000098	quercetin	F3
	M000098	quercetin	GJA1
	M000098	quercetin	CYP1A1
	M000098	quercetin	ICAM1
	M000098	quercetin	IL1B
	M000098	quercetin	CCL2
	M000098	quercetin	SELE
	M000098	quercetin	VCAM1
	M000098	quercetin	PTGER3
	M000098	quercetin	CXCL8
	M000098	quercetin	PRKCB
	M000098	quercetin	BIRC5
	M000098	quercetin	DUOX2
	M000098	quercetin	NOS3
	M000098	quercetin	HSPB1
	M000098	quercetin	TGFB1
	M000098	quercetin	SULT1E1
	M000098	quercetin	MGAM
	M000098	quercetin	IL2
	M000098	quercetin	VDR
	M000098	quercetin	CYP1B1
	M000098	quercetin	CCNB1
	M000098	quercetin	PLAT
	M000098	quercetin	THBD
	M000098	quercetin	SERPINE1
	M000098	quercetin	COL1A1
	M000098	quercetin	IFNG
	M000098	quercetin	ALOX5
	M000098	quercetin	PTEN
	M000098	quercetin	IL1A
	M000098	quercetin	MPO
	M000098	quercetin	TOP2A
	M000098	quercetin	NCF1
	M000098	quercetin	ABCG2
	M000098	quercetin	HAS2
	M000098	quercetin	GSTP1
	M000098	quercetin	NFE2L2
	M000098	quercetin	NQO1
	M000098	quercetin	PARP1
	M000098	quercetin	AHR
	M000098	quercetin	PSMD3
	M000098	quercetin	SLC2A4
	M000098	quercetin	COL3A1
	M000098	quercetin	gyrB
	M000098	quercetin	CXCL11
	M000098	quercetin	CXCL2
	M000098	quercetin	DCAF5
	M000098	quercetin	NR1I3
	M000098	quercetin	CHEK2
	M000098	quercetin	INSR
	M000098	quercetin	CLDN4
	M000098	quercetin	PPARA
	M000098	quercetin	PPARD
	M000098	quercetin	HSF1
	M000098	quercetin	CRP
	M000098	quercetin	CXCL10
	M000098	quercetin	CHUK
	M000098	quercetin	SPP1
	M000098	quercetin	RUNX2
	M000098	quercetin	RASSF1
	M000098	quercetin	E2F1
	M000098	quercetin	E2F2
	M000098	quercetin	ACPP
	M000098	quercetin	CTSD
	M000098	quercetin	IGFBP3
	M000098	quercetin	IGF2
	M000098	quercetin	CD40LG
	M000098	quercetin	IRF1
	M000098	quercetin	ERBB3
	M000098	quercetin	PON1
	M000098	quercetin	DIO1
	M000098	quercetin	PCOLCE
	M000098	quercetin	NPEPPS
	M000098	quercetin	HK2
	M000098	quercetin	NKX3-1
	M000098	quercetin	RASA1
	M000098	quercetin	PRXC1A
	M000098	quercetin	GSTM1
	M000098	quercetin	GSTM2
	M012800	3,5,7-trihydroxy-2-(3-hydroxyphenyl)chromone	NOS2
	M012800	3,5,7-trihydroxy-2-(3-hydroxyphenyl)chromone	PTGS1
	M012800	3,5,7-trihydroxy-2-(3-hydroxyphenyl)chromone	AR
	M012800	3,5,7-trihydroxy-2-(3-hydroxyphenyl)chromone	PPARG
	M012800	3,5,7-trihydroxy-2-(3-hydroxyphenyl)chromone	PTGS2
	M012800	3,5,7-trihydroxy-2-(3-hydroxyphenyl)chromone	CA2
	M012800	3,5,7-trihydroxy-2-(3-hydroxyphenyl)chromone	DPP4
	M012800	3,5,7-trihydroxy-2-(3-hydroxyphenyl)chromone	HSP90AB1
	M012800	3,5,7-trihydroxy-2-(3-hydroxyphenyl)chromone	PIK3CG
	M012800	3,5,7-trihydroxy-2-(3-hydroxyphenyl)chromone	N/A
	M002514	Sexangularetin	NOS2
	M002514	Sexangularetin	PTGS1
	M002514	Sexangularetin	AR
	M002514	Sexangularetin	PTGS2
	M002514	Sexangularetin	DPP4
	M002514	Sexangularetin	HSP90AB1
	M002514	Sexangularetin	CDK2
	M002514	Sexangularetin	PIK3CG
	M002514	Sexangularetin	PRSS1
	M000422	kaempferol	NOS2
	M000422	kaempferol	PTGS1
	M000422	kaempferol	AR
	M000422	kaempferol	PPARG
	M000422	kaempferol	PTGS2
	M000422	kaempferol	HSP90AB1
	M000422	kaempferol	PIK3CG
	M000422	kaempferol	N/A
	M000422	kaempferol	NCOA2
	M000422	kaempferol	DPP4
	M000422	kaempferol	PRSS1
	M000422	kaempferol	PGR
	M000422	kaempferol	N/A
	M000422	kaempferol	CHRM1
	M000422	kaempferol	NOS3
	M000422	kaempferol	GABRA2
	M000422	kaempferol	ACHE
	M000422	kaempferol	SLC6A2
	M000422	kaempferol	CHRM2
	M000422	kaempferol	ADRA1B
	M000422	kaempferol	GABRA1
	M000422	kaempferol	TOP2A
	M000422	kaempferol	F7
	M000422	kaempferol	CALM1
	M000422	kaempferol	RELA
	M000422	kaempferol	IKBKB
	M000422	kaempferol	AKT1
	M000422	kaempferol	BCL2
	M000422	kaempferol	BAX
	M000422	kaempferol	TNF
	M000422	kaempferol	JUN
	M000422	kaempferol	AHSA1
	M000422	kaempferol	CASP3
	M000422	kaempferol	MAPK8
	M000422	kaempferol	XDH
	M000422	kaempferol	MMP1
	M000422	kaempferol	STAT1
	M000422	kaempferol	CDK1
	M000422	kaempferol	PPARG
	M000422	kaempferol	HMOX1
	M000422	kaempferol	CYP3A4
	M000422	kaempferol	CYP1A2
	M000422	kaempferol	CYP1A1
	M000422	kaempferol	ICAM1
	M000422	kaempferol	SELE
	M000422	kaempferol	VCAM1
	M000422	kaempferol	VDR
	M000422	kaempferol	CYP1B1
	M000422	kaempferol	ALOX5
	M000422	kaempferol	HAS2
	M000422	kaempferol	GSTP1
	M000422	kaempferol	AHR
	M000422	kaempferol	PSMD3
	M000422	kaempferol	SLC2A4
	M000422	kaempferol	NR1I3
	M000422	kaempferol	INSR
	M000422	kaempferol	DIO1
	M000422	kaempferol	PPP3CA
	M000422	kaempferol	PRXC1A
	M000422	kaempferol	GSTM1
	M000422	kaempferol	GSTM2
	M000422	kaempferol	AKR1C3
	M000422	kaempferol	SLPI
	M005043	campest-5-en-3beta-ol	PGR
	M009653	Cycloeucalenol	N/A
RSF	M001040	(2R)-5,7-dihydroxy-2-(4-hydroxyphenyl)chroman-4-one	PTGS1
	M001040	(2R)-5,7-dihydroxy-2-(4-hydroxyphenyl)chroman-4-one	ESR1
	M001040	(2R)-5,7-dihydroxy-2-(4-hydroxyphenyl)chroman-4-one	PTGS2
	M001040	(2R)-5,7-dihydroxy-2-(4-hydroxyphenyl)chroman-4-one	HSP90AB1
	M001040	(2R)-5,7-dihydroxy-2-(4-hydroxyphenyl)chroman-4-one	N/A
	M001040	(2R)-5,7-dihydroxy-2-(4-hydroxyphenyl)chroman-4-one	blaC
	M001040	(2R)-5,7-dihydroxy-2-(4-hydroxyphenyl)chroman-4-one	PGR
	M001040	(2R)-5,7-dihydroxy-2-(4-hydroxyphenyl)chroman-4-one	NR3C2
	M001040	(2R)-5,7-dihydroxy-2-(4-hydroxyphenyl)chroman-4-one	NR3C1
	M001484	Inermine	PTGS1
	M001484	Inermine	CHRM3
	M001484	Inermine	SCN5A
	M001484	Inermine	PTGS2
	M001484	Inermine	HTR3A
	M001484	Inermine	RXRA
	M001484	Inermine	ADRA1B
	M001484	Inermine	ADRA1D
	M001484	Inermine	PIK3CG
	M001484	Inermine	N/A
	M001484	Inermine	IGHG1
	M001484	Inermine	PRSS1
	M001484	Inermine	CALM1
	M001484	Inermine	CHRM1
	M001484	Inermine	ADRB2
	M001484	Inermine	OPRM1
	M001484	Inermine	HSP90AB1
	M003542	8-Isopentenyl-kaempferol	N/A
	M003542	8-Isopentenyl-kaempferol	ESR1
	M003542	8-Isopentenyl-kaempferol	AR
	M003542	8-Isopentenyl-kaempferol	PPARG
	M003542	8-Isopentenyl-kaempferol	F10
	M003542	8-Isopentenyl-kaempferol	PTGS2
	M003542	8-Isopentenyl-kaempferol	TOP2A
	M003542	8-Isopentenyl-kaempferol	DPP4
	M003542	8-Isopentenyl-kaempferol	GSK3B
	M003542	8-Isopentenyl-kaempferol	HSP90AB1
	M003542	8-Isopentenyl-kaempferol	CDK2
	M003542	8-Isopentenyl-kaempferol	CHEK1
	M003542	8-Isopentenyl-kaempferol	PRSS1
	M003542	8-Isopentenyl-kaempferol	PAL_GLEAN10007028
	M003542	8-Isopentenyl-kaempferol	CALM1
	M003542	8-Isopentenyl-kaempferol	PTGS1
	M003542	8-Isopentenyl-kaempferol	SCN5A
	M003542	8-Isopentenyl-kaempferol	F7
	M003542	8-Isopentenyl-kaempferol	KDR
	M003542	8-Isopentenyl-kaempferol	RXRA
	M003542	8-Isopentenyl-kaempferol	MAPK14
	M003542	8-Isopentenyl-kaempferol	CCNA2
	M003542	8-Isopentenyl-kaempferol	KCNMA1
	M003542	8-Isopentenyl-kaempferol	NCOA2
	M003542	8-Isopentenyl-kaempferol	GABRA2
	M003542	8-Isopentenyl-kaempferol	GABRA1
	M003542	8-Isopentenyl-kaempferol	N/A
	M003542	8-Isopentenyl-kaempferol	PDE3A
	M003542	8-Isopentenyl-kaempferol	KCNH2
	M003542	8-Isopentenyl-kaempferol	PYGM
	M003627	sophocarpine	TNF
	M003627	sophocarpine	IL6
	M003648	Inermin	PTGS1
	M003648	Inermin	CHRM3
	M003648	Inermin	SCN5A
	M003648	Inermin	PTGS2
	M003648	Inermin	HTR3A
	M003648	Inermin	RXRA
	M003648	Inermin	ADRA1B
	M003648	Inermin	ADRB2
	M003648	Inermin	ADRA1D
	M003648	Inermin	SLC6A4
	M003648	Inermin	HSP90AB1
	M003648	Inermin	PIK3CG
	M003648	Inermin	CHRNA7
	M003648	Inermin	N/A
	M003648	Inermin	IGHG1
	M003648	Inermin	PRSS1
	M003648	Inermin	NCOA1
	M003648	Inermin	CALM1
	M003673	Wighteone	NOS2
	M003673	Wighteone	N/A
	M003673	Wighteone	ESR1
	M003673	Wighteone	AR
	M003673	Wighteone	SCN5A
	M003673	Wighteone	PPARG
	M003673	Wighteone	F10
	M003673	Wighteone	PTGS2
	M003673	Wighteone	ESR2
	M003673	Wighteone	DPP4
	M003673	Wighteone	MAPK14
	M003673	Wighteone	GSK3B
	M003673	Wighteone	CDK2
	M003673	Wighteone	CHEK1
	M003673	Wighteone	PRSS1
	M003673	Wighteone	PAL_GLEAN10007028
	M003673	Wighteone	CCNA2
	M003673	Wighteone	CALM1
	M003673	Wighteone	TOP2A
	M003676	Sophoramine	N/A
	M003680	sophoridine	TNF
	M003680	sophoridine	IL6
	M000392	formononetin	NOS2
	M000392	formononetin	PTGS1
	M000392	formononetin	CHRM1
	M000392	formononetin	ESR1
	M000392	formononetin	AR
	M000392	formononetin	PPARG
	M000392	formononetin	PTGS2
	M000392	formononetin	RXRA
	M000392	formononetin	PDE3A
	M000392	formononetin	ADRA1A
	M000392	formononetin	SLC6A3
	M000392	formononetin	ADRB2
	M000392	formononetin	SLC6A4
	M000392	formononetin	ESR2
	M000392	formononetin	DPP4
	M000392	formononetin	MAPK14
	M000392	formononetin	GSK3B
	M000392	formononetin	HSP90AB1
	M000392	formononetin	CDK2
	M000392	formononetin	MAOB
	M000392	formononetin	CHEK1
	M000392	formononetin	N/A
	M000392	formononetin	PRSS1
	M000392	formononetin	PAL_GLEAN10007028
	M000392	formononetin	CCNA2
	M000392	formononetin	CALM1
	M000392	formononetin	PKIA
	M000392	formononetin	N/A
	M000392	formononetin	NOS3
	M000392	formononetin	ACHE
	M000392	formononetin	blaC
	M000392	formononetin	JUN
	M000392	formononetin	PPARG
	M000392	formononetin	IL4
	M000392	formononetin	SIRT1
	M000392	formononetin	ATP5B
	M000392	formononetin	MT-ND6
	M000392	formononetin	HSD3B2
	M000392	formononetin	HSD3B1
	M004580	cis-Dihydroquercetin	PTGS1
	M004580	cis-Dihydroquercetin	PTGS2
	M004580	cis-Dihydroquercetin	HSP90AB1
	M004580	cis-Dihydroquercetin	PIK3CG
	M004580	cis-Dihydroquercetin	RXRA
	M004580	cis-Dihydroquercetin	AKR1B1
	M004941	(2R)-7-hydroxy-2-(4-hydroxyphenyl)chroman-4-one	PTGS1
	M004941	(2R)-7-hydroxy-2-(4-hydroxyphenyl)chroman-4-one	ESR1
	M004941	(2R)-7-hydroxy-2-(4-hydroxyphenyl)chroman-4-one	PTGS2
	M004941	(2R)-7-hydroxy-2-(4-hydroxyphenyl)chroman-4-one	RXRA
	M004941	(2R)-7-hydroxy-2-(4-hydroxyphenyl)chroman-4-one	PDE3A
	M004941	(2R)-7-hydroxy-2-(4-hydroxyphenyl)chroman-4-one	ADRB2
	M004941	(2R)-7-hydroxy-2-(4-hydroxyphenyl)chroman-4-one	HSP90AB1
	M004941	(2R)-7-hydroxy-2-(4-hydroxyphenyl)chroman-4-one	PIK3CG
	M004941	(2R)-7-hydroxy-2-(4-hydroxyphenyl)chroman-4-one	blaC
	M004941	(2R)-7-hydroxy-2-(4-hydroxyphenyl)chroman-4-one	MAOB
	M004941	(2R)-7-hydroxy-2-(4-hydroxyphenyl)chroman-4-one	N/A
	M004941	(2R)-7-hydroxy-2-(4-hydroxyphenyl)chroman-4-one	PKIA
	M004941	(2R)-7-hydroxy-2-(4-hydroxyphenyl)chroman-4-one	CALM1
	M004941	(2R)-7-hydroxy-2-(4-hydroxyphenyl)chroman-4-one	GABRA1
	M004941	(2R)-7-hydroxy-2-(4-hydroxyphenyl)chroman-4-one	SLC6A4
	M005100	5,7-dihydroxy-2-(3-hydroxy-4-methoxyphenyl)chroman-4-one	PTGS1
	M005100	5,7-dihydroxy-2-(3-hydroxy-4-methoxyphenyl)chroman-4-one	PTGS2
	M005100	5,7-dihydroxy-2-(3-hydroxy-4-methoxyphenyl)chroman-4-one	HSP90AB1
	M005100	5,7-dihydroxy-2-(3-hydroxy-4-methoxyphenyl)chroman-4-one	N/A
	M005100	5,7-dihydroxy-2-(3-hydroxy-4-methoxyphenyl)chroman-4-one	CALM1
	M005100	5,7-dihydroxy-2-(3-hydroxy-4-methoxyphenyl)chroman-4-one	SCN5A
	M005100	5,7-dihydroxy-2-(3-hydroxy-4-methoxyphenyl)chroman-4-one	PIK3CG
	M005100	5,7-dihydroxy-2-(3-hydroxy-4-methoxyphenyl)chroman-4-one	NCOA2
	M005100	5,7-dihydroxy-2-(3-hydroxy-4-methoxyphenyl)chroman-4-one	NCOA1
	M005100	5,7-dihydroxy-2-(3-hydroxy-4-methoxyphenyl)chroman-4-one	TOP2A
	M005944	matrine	RELA
	M005944	matrine	MMP2
	M005944	matrine	TNF
	M005944	matrine	IL6
	M005944	matrine	CASP3
	M005944	matrine	MYC
	M005944	matrine	ICAM1
	M005944	matrine	HPSE
	M005944	matrine	IER3IP1
	M005944	matrine	CD44
	M000006	luteolin	PTGS1
	M000006	luteolin	AR
	M000006	luteolin	PTGS2
	M000006	luteolin	HSP90AB1
	M000006	luteolin	PRSS1
	M000006	luteolin	NCOA2
	M000006	luteolin	N/A
	M000006	luteolin	DPP4
	M000006	luteolin	PIK3CG
	M000006	luteolin	RELA
	M000006	luteolin	EGFR
	M000006	luteolin	AKT1
	M000006	luteolin	VEGFA
	M000006	luteolin	CCND1
	M000006	luteolin	BCL2L1
	M000006	luteolin	CDKN1A
	M000006	luteolin	CASP9
	M000006	luteolin	MMP2
	M000006	luteolin	MMP9
	M000006	luteolin	MAPK1
	M000006	luteolin	IL10
	M000006	luteolin	RB1
	M000006	luteolin	CDK4
	M000006	luteolin	TNF
	M000006	luteolin	JUN
	M000006	luteolin	IL6
	M000006	luteolin	CASP3
	M000006	luteolin	TP53
	M000006	luteolin	NFKBIA
	M000006	luteolin	XDH
	M000006	luteolin	TOP1
	M000006	luteolin	MDM2
	M000006	luteolin	APP
	M000006	luteolin	MMP1
	M000006	luteolin	PCNA
	M000006	luteolin	ERBB2
	M000006	luteolin	PPARG
	M000006	luteolin	HMOX1
	M000006	luteolin	CASP7
	M000006	luteolin	ICAM1
	M000006	luteolin	MCL1
	M000006	luteolin	BIRC5
	M000006	luteolin	IL2
	M000006	luteolin	CCNB1
	M000006	luteolin	TYR
	M000006	luteolin	IFNG
	M000006	luteolin	IL4
	M000006	luteolin	TOP2A
	M000006	luteolin	GSTP1
	M000006	luteolin	XIAP
	M006562	(+)-7,11-dehydromatrine,(leontalbinine)	N/A
	M006563	(+)-9alpha-hydroxymatrine	N/A
	M006564	(+)-allomatrine	N/A
	M006565	AIDS211310	N/A
	M006566	(+)-lehmannine	N/A
	M006568	isosophocarpine	N/A
	M006570	(-)-9alpha-hydroxysophoramine	N/A
	M006571	anagyrine	N/A
	M006572	1,4-diazaindan-type,alkaloid,flavascensine	N/A
	M006573	13,14-dehydrosophoridine	N/A
	M006582	5α,9α-dihydroxymatrine	N/A
	M006583	7,11-dehydromatrine	N/A
	M006596	Glyceollin	NOS2
	M006596	Glyceollin	PTGS1
	M006596	Glyceollin	ESR1
	M006596	Glyceollin	SCN5A
	M006596	Glyceollin	F10
	M006596	Glyceollin	PTGS2
	M006596	Glyceollin	TOP2A
	M006596	Glyceollin	ESR2
	M006596	Glyceollin	GSK3B
	M006596	Glyceollin	CDK2
	M006596	Glyceollin	PRSS1
	M006596	Glyceollin	PAL_GLEAN10007028
	M006596	Glyceollin	CCNA2
	M006596	Glyceollin	NCOA2
	M006596	Glyceollin	NCOA1
	M006596	Glyceollin	KCNMA1
	M006596	Glyceollin	CALM1
	M006604	(2S)-7-hydroxy-2-(4-hydroxyphenyl)-5-methoxy-8-(3-methylbut-2-enyl)chroman-4-one	NOS2
	M006604	(2S)-7-hydroxy-2-(4-hydroxyphenyl)-5-methoxy-8-(3-methylbut-2-enyl)chroman-4-one	KCNH2
	M006604	(2S)-7-hydroxy-2-(4-hydroxyphenyl)-5-methoxy-8-(3-methylbut-2-enyl)chroman-4-one	ESR1
	M006604	(2S)-7-hydroxy-2-(4-hydroxyphenyl)-5-methoxy-8-(3-methylbut-2-enyl)chroman-4-one	SCN5A
	M006604	(2S)-7-hydroxy-2-(4-hydroxyphenyl)-5-methoxy-8-(3-methylbut-2-enyl)chroman-4-one	F10
	M006604	(2S)-7-hydroxy-2-(4-hydroxyphenyl)-5-methoxy-8-(3-methylbut-2-enyl)chroman-4-one	PTGS2
	M006604	(2S)-7-hydroxy-2-(4-hydroxyphenyl)-5-methoxy-8-(3-methylbut-2-enyl)chroman-4-one	NOS3
	M006604	(2S)-7-hydroxy-2-(4-hydroxyphenyl)-5-methoxy-8-(3-methylbut-2-enyl)chroman-4-one	KDR
	M006604	(2S)-7-hydroxy-2-(4-hydroxyphenyl)-5-methoxy-8-(3-methylbut-2-enyl)chroman-4-one	ADRA1B
	M006604	(2S)-7-hydroxy-2-(4-hydroxyphenyl)-5-methoxy-8-(3-methylbut-2-enyl)chroman-4-one	TOP2A
	M006604	(2S)-7-hydroxy-2-(4-hydroxyphenyl)-5-methoxy-8-(3-methylbut-2-enyl)chroman-4-one	HSP90AB1
	M006604	(2S)-7-hydroxy-2-(4-hydroxyphenyl)-5-methoxy-8-(3-methylbut-2-enyl)chroman-4-one	NCOA2
	M006604	(2S)-7-hydroxy-2-(4-hydroxyphenyl)-5-methoxy-8-(3-methylbut-2-enyl)chroman-4-one	NCOA1
	M006604	(2S)-7-hydroxy-2-(4-hydroxyphenyl)-5-methoxy-8-(3-methylbut-2-enyl)chroman-4-one	CALM1
	M006613	kushenin	NOS2
	M006613	kushenin	PTGS1
	M006613	kushenin	ESR1
	M006613	kushenin	SCN5A
	M006613	kushenin	PTGS2
	M006613	kushenin	RXRA
	M006613	kushenin	ADRB2
	M006613	kushenin	ESR2
	M006613	kushenin	DPP4
	M006613	kushenin	HSP90AB1
	M006613	kushenin	PIK3CG
	M006613	kushenin	N/A
	M006613	kushenin	PRSS1
	M006613	kushenin	NCOA1
	M006613	kushenin	CALM1
	M006620	kushenol J_qt	PTGS1
	M006620	kushenol J_qt	SCN5A
	M006620	kushenol J_qt	PTGS2
	M006620	kushenol J_qt	RXRA
	M006620	kushenol J_qt	ADRB2
	M006620	kushenol J_qt	HSP90AB1
	M006620	kushenol J_qt	N/A
	M006620	kushenol J_qt	CALM1
	M006623	kushenol,t	F10
	M006623	kushenol,t	PTGS2
	M006623	kushenol,t	F7
	M006623	kushenol,t	KDR
	M006623	kushenol,t	TOP2A
	M006626	leachianone,g	NOS2
	M006626	leachianone,g	ESR1
	M006626	leachianone,g	SCN5A
	M006626	leachianone,g	F10
	M006626	leachianone,g	PTGS2
	M006626	leachianone,g	KDR
	M006626	leachianone,g	TOP2A
	M006626	leachianone,g	HSP90AB1
	M006626	leachianone,g	NCOA1
	M006627	Lehmanine	N/A
	M006628	(+)-Lupanine	N/A
	M006630	Norartocarpetin	PTGS1
	M006630	Norartocarpetin	AR
	M006630	Norartocarpetin	PTGS2
	M006630	Norartocarpetin	HSP90AB1
	M006630	Norartocarpetin	N/A
	M000456	Phaseolin	NOS2
	M000456	Phaseolin	PTGS1
	M000456	Phaseolin	CHRM3
	M000456	Phaseolin	CHRM1
	M000456	Phaseolin	ESR1
	M000456	Phaseolin	AR
	M000456	Phaseolin	SCN5A
	M000456	Phaseolin	PPARG
	M000456	Phaseolin	F10
	M000456	Phaseolin	PTGS2
	M000456	Phaseolin	RXRA
	M000456	Phaseolin	ADRA1B
	M000456	Phaseolin	ADRB2
	M000456	Phaseolin	ADRA1D
	M000456	Phaseolin	ESR2
	M000456	Phaseolin	MAPK14
	M000456	Phaseolin	GSK3B
	M000456	Phaseolin	CDK2
	M000456	Phaseolin	RXRB
	M000456	Phaseolin	PRSS1
	M000456	Phaseolin	PAL_GLEAN10007028
	M000456	Phaseolin	CCNA2
	M000456	Phaseolin	NCOA2
	M000456	Phaseolin	CALM1
	M006649	sophranol	N/A
	M000098	quercetin	PTGS1
	M000098	quercetin	AR
	M000098	quercetin	PPARG
	M000098	quercetin	PTGS2
	M000098	quercetin	HSP90AB1
	M000098	quercetin	PIK3CG
	M000098	quercetin	NCOA2
	M000098	quercetin	DPP4
	M000098	quercetin	AKR1B1
	M000098	quercetin	PRSS1
	M000098	quercetin	TOP2A
	M000098	quercetin	N/A
	M000098	quercetin	KCNH2
	M000098	quercetin	SCN5A
	M000098	quercetin	F10
	M000098	quercetin	ADRB2
	M000098	quercetin	MMP3
	M000098	quercetin	N/A
	M000098	quercetin	F7
	M000098	quercetin	NOS3
	M000098	quercetin	RXRA
	M000098	quercetin	ACHE
	M000098	quercetin	GABRA1
	M000098	quercetin	MAOB
	M000098	quercetin	RELA
	M000098	quercetin	EGFR
	M000098	quercetin	AKT1
	M000098	quercetin	VEGFA
	M000098	quercetin	CCND1
	M000098	quercetin	BCL2
	M000098	quercetin	BCL2L1
	M000098	quercetin	FOS
	M000098	quercetin	CDKN1A
	M000098	quercetin	N/A
	M000098	quercetin	BAX
	M000098	quercetin	CASP9
	M000098	quercetin	PLAU
	M000098	quercetin	MMP2
	M000098	quercetin	MMP9
	M000098	quercetin	MAPK1
	M000098	quercetin	IL10
	M000098	quercetin	EGF
	M000098	quercetin	RB1
	M000098	quercetin	TNF
	M000098	quercetin	JUN
	M000098	quercetin	IL6
	M000098	quercetin	PAL_GLEAN10005878
	M000098	quercetin	AHSA1
	M000098	quercetin	CASP3
	M000098	quercetin	TP53
	M000098	quercetin	ELK1
	M000098	quercetin	NFKBIA
	M000098	quercetin	POR
	M000098	quercetin	ODC1
	M000098	quercetin	XDH
	M000098	quercetin	CASP8
	M000098	quercetin	TOP1
	M000098	quercetin	RAF1
	M000098	quercetin	SOD1
	M000098	quercetin	PRKCA
	M000098	quercetin	MMP1
	M000098	quercetin	HIF1A
	M000098	quercetin	STAT1
	M000098	quercetin	RUNX1T1
	M000098	quercetin	HERC5
	M000098	quercetin	CDK1
	M000098	quercetin	HSPA5
	M000098	quercetin	ERBB2
	M000098	quercetin	PPARG
	M000098	quercetin	ACACB
	M000098	quercetin	HMOX1
	M000098	quercetin	CYP3A4
	M000098	quercetin	CYP1A2
	M000098	quercetin	CAV1
	M000098	quercetin	MYC
	M000098	quercetin	F3
	M000098	quercetin	GJA1
	M000098	quercetin	CYP1A1
	M000098	quercetin	ICAM1
	M000098	quercetin	IL1B
	M000098	quercetin	CCL2
	M000098	quercetin	SELE
	M000098	quercetin	VCAM1
	M000098	quercetin	PTGER3
	M000098	quercetin	CXCL8
	M000098	quercetin	PRKCB
	M000098	quercetin	BIRC5
	M000098	quercetin	DUOX2
	M000098	quercetin	NOS3
	M000098	quercetin	HSPB1
	M000098	quercetin	TGFB1
	M000098	quercetin	SULT1E1
	M000098	quercetin	MGAM
	M000098	quercetin	IL2
	M000098	quercetin	VDR
	M000098	quercetin	CYP1B1
	M000098	quercetin	CCNB1
	M000098	quercetin	PLAT
	M000098	quercetin	THBD
	M000098	quercetin	SERPINE1
	M000098	quercetin	COL1A1
	M000098	quercetin	IFNG
	M000098	quercetin	ALOX5
	M000098	quercetin	PTEN
	M000098	quercetin	IL1A
	M000098	quercetin	MPO
	M000098	quercetin	TOP2A
	M000098	quercetin	NCF1
	M000098	quercetin	ABCG2
	M000098	quercetin	HAS2
	M000098	quercetin	GSTP1
	M000098	quercetin	NFE2L2
	M000098	quercetin	NQO1
	M000098	quercetin	PARP1
	M000098	quercetin	AHR
	M000098	quercetin	PSMD3
	M000098	quercetin	SLC2A4
	M000098	quercetin	COL3A1
	M000098	quercetin	gyrB
	M000098	quercetin	CXCL11
	M000098	quercetin	CXCL2
	M000098	quercetin	DCAF5
	M000098	quercetin	NR1I3
	M000098	quercetin	CHEK2
	M000098	quercetin	INSR
	M000098	quercetin	CLDN4
	M000098	quercetin	PPARA
	M000098	quercetin	PPARD
	M000098	quercetin	HSF1
	M000098	quercetin	CRP
	M000098	quercetin	CXCL10
	M000098	quercetin	CHUK
	M000098	quercetin	SPP1
	M000098	quercetin	RUNX2
	M000098	quercetin	RASSF1
	M000098	quercetin	E2F1
	M000098	quercetin	E2F2
	M000098	quercetin	ACPP
	M000098	quercetin	CTSD
	M000098	quercetin	IGFBP3
	M000098	quercetin	IGF2
	M000098	quercetin	CD40LG
	M000098	quercetin	IRF1
	M000098	quercetin	ERBB3
	M000098	quercetin	PON1
	M000098	quercetin	DIO1
	M000098	quercetin	PCOLCE
	M000098	quercetin	NPEPPS
	M000098	quercetin	HK2
	M000098	quercetin	NKX3-1
	M000098	quercetin	RASA1
	M000098	quercetin	PRXC1A
	M000098	quercetin	GSTM1
	M000098	quercetin	GSTM2
RAM	M000020	12-senecioyl-2E,8E,10E-atractylentriol	N/A
	M000021	14-acetyl-12-senecioyl-2E,8E,10E-atractylentriol	N/A
	M000022	14-acetyl-12-senecioyl-2E,8Z,10E-atractylentriol	PTGS2
	M000033	(3S,8S,9S,10R,13R,14S,17R)-10,13-dimethyl-17-[(2R,5S)-5-propan-2-yloctan-2-yl]-2,3,4,7,8,9,11,12,14,15,16,17-dodecahydro-1H-cyclopenta[a]phenanthren-3-ol	PGR
	M000072	8β-ethoxy atractylenolide Ⅲ	PTGS2
	M000072	8β-ethoxy atractylenolide Ⅲ	GABRA1
	M000072	8β-ethoxy atractylenolide Ⅲ	CHRNA7
	M000072	8β-ethoxy atractylenolide Ⅲ	NCOA2
	M000072	8β-ethoxy atractylenolide Ⅲ	NCOA1
POR	M000276	7,9(11)-dehydropachymic acid	N/A
	M000280	(2R)-2-[(3S,5R,10S,13R,14R,16R,17R)-3,16-dihydroxy-4,4,10,13,14-pentamethyl-2,3,5,6,12,15,16,17-octahydro-1H-cyclopenta[a]phenanthren-17-yl]-5-isopropyl-hex-5-enoic acid	N/A
	M000282	ergosta-7,22E-dien-3beta-ol	PGR
	M000289	pachymic acid	N/A
	M000291	Poricoic acid B	N/A
	M000273	(2R)-2-[(3S,5R,10S,13R,14R,16R,17R)-3,16-dihydroxy-4,4,10,13,14-pentamethyl-2,3,5,6,12,15,16,17-octahydro-1H-cyclopenta[a]phenanthren-17-yl]-6-methylhept-5-enoic acid	NR3C2
			NCOA2
	M000275	trametenolic acid	NR3C2
	M000279	Cerevisterol	NR3C2
	M000285	(2R)-2-[(5R,10S,13R,14R,16R,17R)-16-hydroxy-3-keto-4,4,10,13,14-pentamethyl-1,2,5,6,12,15,16,17-octahydrocyclopenta[a]phenanthren-17-yl]-5-isopropyl-hex-5-enoic acid	N/A
	M000287	3beta-Hydroxy-24-methylene-8-lanostene-21-oic acid	N/A
	M000290	Poricoic acid A	N/A
	M000292	poricoic acid C	N/A
	M000296	hederagenin	PGR
	M000296	hederagenin	NCOA2
	M000296	hederagenin	CHRM3
	M000296	hederagenin	CHRM1
	M000296	hederagenin	GABRA2
	M000296	hederagenin	GABRA3
	M000296	hederagenin	CHRM2
	M000296	hederagenin	ADRA1B
	M000296	hederagenin	GABRA1
	M000296	hederagenin	GRIA2
	M000296	hederagenin	GABRA6
	M000296	hederagenin	GABRA5
	M000296	hederagenin	IGHG1
	M000296	hederagenin	ADH1B
	M000296	hederagenin	ADH1C
	M000296	hederagenin	N/A
	M000296	hederagenin	cobT
	M000296	hederagenin	PTGS1
	M000296	hederagenin	SCN5A
	M000296	hederagenin	PTGS2
	M000296	hederagenin	RXRA
	M000296	hederagenin	PDE3A
	M000296	hederagenin	SLC6A2
	M000296	hederagenin	camC
	M000300	dehydroeburicoic acid	N/A
RPA	M000842	sucrose	FOS
	M000842	sucrose	FOSL2
	M000842	sucrose	PPARG
	M000842	sucrose	SREBF2
	M000842	sucrose	CYP1A2
	M000842	sucrose	COL7A1
	M000842	sucrose	COL1A1
	M000842	sucrose	NR1I3
	M000842	sucrose	SREBF1
	M000842	sucrose	GLUL
	M000842	sucrose	AKR1B1
	M000842	sucrose	ALAD
	M000842	sucrose	SI
	M000842	sucrose	LCT
	M000842	sucrose	G6PC
	M000842	sucrose	AMY2A
	M000842	sucrose	AMY1A
	M000842	sucrose	CHI3L1
	M000842	sucrose	HK1
	M000842	sucrose	ACSL1
	M000842	sucrose	ACSL4
	M001918	paeoniflorgenone	GABRA1
	M001919	(3S,5R,8R,9R,10S,14S)-3,17-dihydroxy-4,4,8,10,14-pentamethyl-2,3,5,6,7,9-hexahydro-1H-cyclopenta[a]phenanthrene-15,16-dione	PGR
	M001919	(3S,5R,8R,9R,10S,14S)-3,17-dihydroxy-4,4,8,10,14-pentamethyl-2,3,5,6,7,9-hexahydro-1H-cyclopenta[a]phenanthrene-15,16-dione	NR3C2
	M001925	paeoniflorin_qt	N/A
	M000211	Mairin	PGR
	M000358	beta-sitosterol	PGR
	M000358	beta-sitosterol	NCOA2
	M000358	beta-sitosterol	PTGS1
	M000358	beta-sitosterol	PTGS2
	M000358	beta-sitosterol	HSP90AB1
	M000358	beta-sitosterol	PIK3CG
	M000358	beta-sitosterol	KCNH2
	M000358	beta-sitosterol	N/A
	M000358	beta-sitosterol	DRD1
	M000358	beta-sitosterol	CHRM3
	M000358	beta-sitosterol	CHRM1
	M000358	beta-sitosterol	SCN5A
	M000358	beta-sitosterol	GABRA2
	M000358	beta-sitosterol	CHRM4
	M000358	beta-sitosterol	PDE3A
	M000358	beta-sitosterol	HTR2A
	M000358	beta-sitosterol	GABRA5
	M000358	beta-sitosterol	ADRA1A
	M000358	beta-sitosterol	GABRA3
	M000358	beta-sitosterol	CHRM2
	M000358	beta-sitosterol	ADRA1B
	M000358	beta-sitosterol	ADRB2
	M000358	beta-sitosterol	CHRNB2
	M000358	beta-sitosterol	SLC6A4
	M000358	beta-sitosterol	OPRM1
	M000358	beta-sitosterol	GABRA1
	M000358	beta-sitosterol	CHRNA7
	M000358	beta-sitosterol	camC
	M000358	beta-sitosterol	BCL2
	M000358	beta-sitosterol	BAX
	M000358	beta-sitosterol	CASP9
	M000358	beta-sitosterol	JUN
	M000358	beta-sitosterol	CASP3
	M000358	beta-sitosterol	CASP8
	M000358	beta-sitosterol	PRKCA
	M000358	beta-sitosterol	TGFB1
	M000358	beta-sitosterol	PON1
	M000358	beta-sitosterol	MAPT
	M000359	sitosterol	PGR
	M000359	sitosterol	NCOA2
	M000359	sitosterol	PTGS1
	M000359	sitosterol	PTGS2
	M000359	sitosterol	HSP90AB1
	M000359	sitosterol	PIK3CG
	M000359	sitosterol	KCNH2
	M000359	sitosterol	N/A
	M000359	sitosterol	DRD1
	M000359	sitosterol	CHRM3
	M000359	sitosterol	CHRM1
	M000359	sitosterol	SCN5A
	M000359	sitosterol	GABRA2
	M000359	sitosterol	CHRM4
	M000359	sitosterol	PDE3A
	M000359	sitosterol	HTR2A
	M000359	sitosterol	GABRA5
	M000359	sitosterol	ADRA1A
	M000359	sitosterol	GABRA3
	M000359	sitosterol	CHRM2
	M000359	sitosterol	ADRA1B
	M000359	sitosterol	ADRB2
	M000359	sitosterol	CHRNB2
	M000359	sitosterol	SLC6A4
	M000359	sitosterol	OPRM1
	M000359	sitosterol	GABRA1
	M000359	sitosterol	CHRNA7
	M000359	sitosterol	camC
	M000359	sitosterol	BCL2
	M000359	sitosterol	BAX
	M000359	sitosterol	CASP9
	M000359	sitosterol	JUN
	M000359	sitosterol	CASP3
	M000359	sitosterol	CASP8
	M000359	sitosterol	PRKCA
	M000359	sitosterol	TGFB1
	M000359	sitosterol	PON1
	M000359	sitosterol	MAPT
	M000422	kaempferol	NOS2
	M000422	kaempferol	PTGS1
	M000422	kaempferol	AR
	M000422	kaempferol	PPARG
	M000422	kaempferol	PTGS2
	M000422	kaempferol	HSP90AB1
	M000422	kaempferol	PIK3CG
	M000422	kaempferol	N/A
	M000422	kaempferol	NCOA2
	M000422	kaempferol	DPP4
	M000422	kaempferol	PRSS1
	M000422	kaempferol	PGR
	M000422	kaempferol	N/A
	M000422	kaempferol	CHRM1
	M000422	kaempferol	NOS3
	M000422	kaempferol	GABRA2
	M000422	kaempferol	ACHE
	M000422	kaempferol	SLC6A2
	M000422	kaempferol	CHRM2
	M000422	kaempferol	ADRA1B
	M000422	kaempferol	GABRA1
	M000422	kaempferol	TOP2A
	M000422	kaempferol	F7
	M000422	kaempferol	CALM1
	M000422	kaempferol	RELA
	M000422	kaempferol	IKBKB
	M000422	kaempferol	AKT1
	M000422	kaempferol	BCL2
	M000422	kaempferol	BAX
	M000422	kaempferol	TNF
	M000422	kaempferol	JUN
	M000422	kaempferol	AHSA1
	M000422	kaempferol	CASP3
	M000422	kaempferol	MAPK8
	M000422	kaempferol	XDH
	M000422	kaempferol	MMP1
	M000422	kaempferol	STAT1
	M000422	kaempferol	CDK1
	M000422	kaempferol	PPARG
	M000422	kaempferol	HMOX1
	M000422	kaempferol	CYP3A4
	M000422	kaempferol	CYP1A2
	M000422	kaempferol	CYP1A1
	M000422	kaempferol	ICAM1
	M000422	kaempferol	SELE
	M000422	kaempferol	VCAM1
	M000422	kaempferol	VDR
	M000422	kaempferol	CYP1B1
	M000422	kaempferol	ALOX5
	M000422	kaempferol	HAS2
	M000422	kaempferol	GSTP1
	M000422	kaempferol	AHR
	M000422	kaempferol	PSMD3
	M000422	kaempferol	SLC2A4
	M000422	kaempferol	NR1I3
	M000422	kaempferol	INSR
	M000422	kaempferol	DIO1
	M000422	kaempferol	PPP3CA
	M000422	kaempferol	PRXC1A
	M000422	kaempferol	GSTM1
	M000422	kaempferol	GSTM2
	M000422	kaempferol	AKR1C3
	M000422	kaempferol	SLPI
RPM	M000513	gallic acid	PTGS1
	M000513	gallic acid	PTGS2
	M000513	gallic acid	MAOB
	M000513	gallic acid	PGR
	M000513	gallic acid	N/A
	M000513	gallic acid	TOP2A
	M000513	gallic acid	HSP90AB1
	M000513	gallic acid	PIK3CG
	M000513	gallic acid	CASP9
	M000513	gallic acid	CASP3
	M000513	gallic acid	TP53
	M000513	gallic acid	FASN
	M000513	gallic acid	FASLG
	M000513	gallic acid	MGST1
	M000513	gallic acid	CYP3A43
	M000472	emodin	PTGS1
	M000472	emodin	PTGS2
	M000472	emodin	F7
	M000472	emodin	HSP90AB1
	M000472	emodin	PIK3CG
	M000472	emodin	N/A
	M000472	emodin	IGHG1
	M000472	emodin	F10
	M000472	emodin	KDR
	M000472	emodin	TOP2A
	M000472	emodin	NCOA2
	M000472	emodin	NCOA1
	M000472	emodin	CALM1
	M000472	emodin	CDKN1A
	M000472	emodin	FLT1
	M000472	emodin	MMP9
	M000472	emodin	EGF
	M000472	emodin	TNF
	M000472	emodin	CASP3
	M000472	emodin	TP53
	M000472	emodin	PRKCE
	M000472	emodin	MMP1
	M000472	emodin	PPARG
	M000472	emodin	MYC
	M000472	emodin	CYP1A1
	M000472	emodin	IL1B
	M000472	emodin	PRKCD
	M000472	emodin	CSF2
	M000472	emodin	TGFB1
	M000472	emodin	ACTA2
	M000472	emodin	MAOB
	M000472	emodin	BTK
	M000472	emodin	SLC2A4
	M000472	emodin	FLT4
	M000472	emodin	SLC2A1
	M002268	rhein	PTGS1
	M002268	rhein	PTGS2
	M002268	rhein	HSP90AB1
	M002268	rhein	PIK3CG
	M002268	rhein	NCOA2
	M002268	rhein	AKR1B1
	M002268	rhein	JUN
RSM	M000223	caffeic acid	PTGS1
	M000223	caffeic acid	ADRB1
	M000223	caffeic acid	PTGS2
	M000223	caffeic acid	ADRA2A
	M000223	caffeic acid	ADRA2C
	M000223	caffeic acid	ADRB2
	M000223	caffeic acid	MAOB
	M000223	caffeic acid	CTRB1
	M000223	caffeic acid	SLC6A3
	M000223	caffeic acid	AKR1B1
	M000223	caffeic acid	PLAU
	M000223	caffeic acid	MAOA
	M000223	caffeic acid	N/A
	M000223	caffeic acid	ADRA1A
	M000223	caffeic acid	ADRA1D
	M000223	caffeic acid	TNF
	M000223	caffeic acid	CYP1A1
	M000223	caffeic acid	PRKCB
	M000223	caffeic acid	BTK
	M000223	caffeic acid	GFAP
	M000223	caffeic acid	IGF2
	M000223	caffeic acid	SELP
	M000223	caffeic acid	RAC1
	M000675	oleic acid	PTGS1
	M000675	oleic acid	NCOA2
	M000675	oleic acid	PTGS2
	M000675	oleic acid	ADH1B
	M000675	oleic acid	ADH1C
	M000675	oleic acid	ADH1A
	M000675	oleic acid	N/A
	M000675	oleic acid	cobT
	M000675	oleic acid	PRSS3
	M000675	oleic acid	RXRA
	M000675	oleic acid	camC
	M000675	oleic acid	PLAU
	M000675	oleic acid	SOD1
	M000675	oleic acid	CAT
	M000675	oleic acid	TEP1
	M000675	oleic acid	Endothelin-1
	M000675	oleic acid	ERBB2
[truncated: 1,080 more rows]
