# Supplementary material for: NiaoDuQing granules relieve chronic kidney disease symptoms by decreasing renal fibrosis and anemia
Source: Oncotarget. 2017 Jun 14;8(34):55920–37. doi: 10.18632/oncotarget.18473 (PMC5593534; doi:10.18632/oncotarget.18473)
Supplement: Supplementary file 5 [file oncotarget-08-55920-s005.xlsx]

## Sheet: kidney disease related DEGs
Identify the main DEGs between normal kidney and chronic kidney disease
Gene Symbol	Gene Description	Fold Change	p-value
PTPRO	protein tyrosine phosphatase, receptor type, O	11.3603	4.6e-05
FAM134B	family with sequence similarity 134, member B	2.88792	4.6e-05
PCOLCE2	procollagen C-endopeptidase enhancer 2	12.4314	4.7e-05
NDNF	neuron-derived neurotrophic factor	11.5066	4.7e-05
WT1	Wilms tumor 1	6.22163	4.9e-05
SPOCK1	sparc/osteonectin, cwcv and kazal-like domains proteoglycan (testican) 1	7.08326	5.3e-05
SEMA3G	sema domain, immunoglobulin domain (Ig), short basic domain, secreted, (semaphorin) 3G	6.54885	5.3e-05
NFASC	neurofascin	8.17571	5.4e-05
TACC2	transforming, acidic coiled-coil containing protein 2	2.0847	5.4e-05
F3	coagulation factor III (thromboplastin, tissue factor)	5.05321	5.5e-05
ETS2	v-ets erythroblastosis virus E26 oncogene homolog 2 (avian)	3.10468	5.6e-05
TYRO3	TYRO3 protein tyrosine kinase	2.46505	5.8e-05
DPP6	dipeptidyl-peptidase 6	4.69163	5.9e-05
TGFBR3	transforming growth factor, beta receptor III	3.42721	5.9e-05
ZDHHC6	zinc finger, DHHC-type containing 6	3.27367	6e-05
NPHS1	nephrosis 1, congenital, Finnish type (nephrin)	3.94575	6.2e-05
THSD7A	thrombospondin, type I, domain containing 7A	3.56692	6.2e-05
NPHS2	nephrosis 2, idiopathic, steroid-resistant (podocin)	6.85239	6.3e-05
PODXL	podocalyxin-like	6.64187	6.4e-05
HTRA1	HtrA serine peptidase 1	3.48708	6.4e-05
CERS6	ceramide synthase 6	2.91223	6.6e-05
TPPP3	tubulin polymerization-promoting protein family member 3	4.52886	6.7e-05
IL1RL1	interleukin 1 receptor-like 1	4.18195	6.7e-05
DDN	dendrin	3.91441	6.7e-05
CTGF	connective tissue growth factor	4.52249	7e-05
SPOCK2	sparc/osteonectin, cwcv and kazal-like domains proteoglycan (testican) 2	4.4176	7e-05
CLDN5	claudin 5	3.58656	7e-05
CA10	carbonic anhydrase X	3.54999	7e-05
KLK6	kallikrein-related peptidase 6	4.12188	7.1e-05
ZNF185	zinc finger protein 185 (LIM domain)	3.26654	7.1e-05
ATP10A	ATPase, class V, type 10A	4.90916	7.6e-05
SLC31A2	solute carrier family 31 (copper transporters), member 2	2.02112	7.6e-05
KLF7	Kruppel-like factor 7 (ubiquitous)	2.42829	7.7e-05
BMP7	bone morphogenetic protein 7	2.58345	7.9e-05
PLCE1	phospholipase C, epsilon 1	6.91905	8e-05
NES	nestin	5.07988	8.1e-05
ARHGEF3	Rho guanine nucleotide exchange factor (GEF) 3	3.02936	8.2e-05
IGH	immunoglobulin heavy locus	-9.25749	8.3e-05
CDC14A	cell division cycle 14A	3.07784	8.3e-05
TCEAL2	transcription elongation factor A (SII)-like 2	2.75527	8.3e-05
CHI3L1	chitinase 3-like 1 (cartilage glycoprotein-39)	8.78047	8.4e-05
LRRC2	leucine rich repeat containing 2	5.20161	8.7e-05
ITIH5	inter-alpha-trypsin inhibitor heavy chain family, member 5	3.32899	8.9e-05
CR1	complement component (3b/4b) receptor 1 (Knops blood group)	4.07424	9e-05
GRIK2	glutamate receptor, ionotropic, kainate 2	3.10366	9.1e-05
TNNT2	troponin T type 2 (cardiac)	4.87478	9.2e-05
SRGAP2	SLIT-ROBO Rho GTPase activating protein 2	4.35934	9.2e-05
KLK7	kallikrein-related peptidase 7	3.48286	9.3e-05
CFB	complement factor B	-2.77285	9.4e-05
COL4A3	collagen, type IV, alpha 3 (Goodpasture antigen)	3.51171	9.6e-05
RASL11B	RAS-like, family 11, member B	2.93184	9.6e-05
DACH1	dachshund homolog 1 (Drosophila)	2.89186	9.6e-05
CD200	CD200 molecule	3.33423	0.000101
GJA1	gap junction protein, alpha 1, 43kDa	4.00825	0.000103
ST3GAL6	ST3 beta-galactoside alpha-2,3-sialyltransferase 6	3.6683	0.000106
DPYSL3	dihydropyrimidinase-like 3	3.30868	0.000108
NEBL	nebulette	2.00103	0.00011
MGAT5	mannosyl (alpha-1,6-)-glycoprotein beta-1,6-N-acetyl-glucosaminyltransferase	3.47202	0.000111
SGK1	serum/glucocorticoid regulated kinase 1	2.11809	0.000113
CORO2B	coronin, actin binding protein, 2B	3.30768	0.000114
LOC100996724	myomegalin-like	2.89117	0.000115
LGALS8	lectin, galactoside-binding, soluble, 8	2.18586	0.000115
SYNPO	synaptopodin	4.04289	0.000116
SYNJ2	synaptojanin 2	3.16657	0.000116
PTGDS	prostaglandin D2 synthase 21kDa (brain)	6.14771	0.000117
BMP2	bone morphogenetic protein 2	3.3138	0.000117
VEGFA	vascular endothelial growth factor A	3.28277	0.000117
FLT1	fms-related tyrosine kinase 1	2.99266	0.000121
FRY	furry homolog (Drosophila)	2.45925	0.000122
PDPN	podoplanin	4.29294	0.000124
AMIGO2	adhesion molecule with Ig-like domain 2	3.99295	0.000125
SST	somatostatin	3.02399	0.000126
NAP1L3	nucleosome assembly protein 1-like 3	2.42523	0.000127
ITGB5	integrin, beta 5	2.63609	0.000128
HS3ST3A1	heparan sulfate (glucosamine) 3-O-sulfotransferase 3A1	3.20958	0.000131
MAGI2	membrane associated guanylate kinase, WW and PDZ domain containing 2	2.74939	0.000132
GAS1	growth arrest-specific 1	3.4363	0.000134
PDLIM2	PDZ and LIM domain 2 (mystique)	2.38711	0.000134
PTGER4	prostaglandin E receptor 4 (subtype EP4)	4.54218	0.000139
SERINC5	serine incorporator 5	2.5787	0.00014
KCND3	potassium voltage-gated channel, Shal-related subfamily, member 3	2.73024	0.000143
MYLK3	myosin light chain kinase 3	4.99503	0.000144
WWC3	WWC family member 3	2.26901	0.000146
LOX	lysyl oxidase	3.00195	0.000148
F2R	coagulation factor II (thrombin) receptor	2.76174	0.000149
GHR	growth hormone receptor	2.29117	0.000156
NPR1	natriuretic peptide receptor A/guanylate cyclase A (atrionatriuretic peptide receptor A)	2.21441	0.000162
IL13RA2	interleukin 13 receptor, alpha 2	4.831	0.000164
NTNG1	netrin G1	2.1036	0.000168
F5	coagulation factor V (proaccelerin, labile factor)	3.89348	0.00017
GOLIM4	golgi integral membrane protein 4	2.55634	0.000172
FBXL7	F-box and leucine-rich repeat protein 7	2.09354	0.000176
FAM65A	family with sequence similarity 65, member A	3.16646	0.000182
NRIP2	nuclear receptor interacting protein 2	2.67145	0.000182
SULF1	sulfatase 1	3.98049	0.000184
TBXA2R	thromboxane A2 receptor	2.81564	0.000184
WT1-AS	WT1 antisense RNA	2.02703	0.000187
MPP5	membrane protein, palmitoylated 5 (MAGUK p55 subfamily member 5)	2.25176	0.00019
BTG3	BTG family, member 3	2.10104	0.000191
EPB41L5	erythrocyte membrane protein band 4.1 like 5	2.02662	0.000191
EXPH5	exophilin 5	2.49475	0.000196
ARHGAP19	Rho GTPase activating protein 19	2.93836	0.0002
CDKN1C	cyclin-dependent kinase inhibitor 1C (p57, Kip2)	4.87952	0.000201
GALC	galactosylceramidase	2.23892	0.000201
SEMA3B	sema domain, immunoglobulin domain (Ig), short basic domain, secreted, (semaphorin) 3B	2.22918	0.000203
ZNF804A	zinc finger protein 804A	3.22704	0.000206
DYNC1I1	dynein, cytoplasmic 1, intermediate chain 1	2.59769	0.000207
PLA2R1	phospholipase A2 receptor 1, 180kDa	3.35454	0.000211
TENC1	tensin like C1 domain containing phosphatase (tensin 2)	2.07454	0.000215
ELOVL4	ELOVL fatty acid elongase 4	2.31414	0.000216
CACNB2	calcium channel, voltage-dependent, beta 2 subunit	2.21449	0.000219
CDC42EP3	CDC42 effector protein (Rho GTPase binding) 3	3.72958	0.000221
GPRC5A	G protein-coupled receptor, family C, group 5, member A	2.32692	0.000226
DAG1	dystroglycan 1 (dystrophin-associated glycoprotein 1)	2.28868	0.000227
RRM2	ribonucleotide reductase M2	-2.14812	0.000227
ITGA3	integrin, alpha 3 (antigen CD49C, alpha 3 subunit of VLA-3 receptor)	2.54464	0.00023
MYOZ2	myozenin 2	2.19479	0.000231
COL4A5	collagen, type IV, alpha 5	2.36795	0.000232
HPS5	Hermansky-Pudlak syndrome 5	2.25739	0.000233
CRIM1	cysteine rich transmembrane BMP regulator 1 (chordin-like)	2.1398	0.000238
IGKC	immunoglobulin kappa constant	-2.83322	0.000239
H2AFJ	H2A histone family, member J	2.89908	0.00024
C1orf21	chromosome 1 open reading frame 21	2.19881	0.000241
ARRB1	arrestin, beta 1	2.64352	0.000258
TRIB2	tribbles homolog 2 (Drosophila)	2.48721	0.000259
CLIC5	chloride intracellular channel 5	2.7303	0.000269
COLGALT2	collagen beta(1-O)galactosyltransferase 2	2.45072	0.000272
PARVA	parvin, alpha	2.39962	0.000272
FGF1	fibroblast growth factor 1 (acidic)	2.53906	0.000275
WFS1	Wolfram syndrome 1 (wolframin)	2.09052	0.00028
EMCN	endomucin	3.05342	0.000281
FOXC1	forkhead box C1	2.32529	0.000283
ARHGEF12	Rho guanine nucleotide exchange factor (GEF) 12	2.23154	0.000286
IGLL3P	immunoglobulin lambda-like polypeptide 3, pseudogene	-2.43171	0.000291
GABBR1	gamma-aminobutyric acid (GABA) B receptor, 1	-2.27324	0.000291
CCDC91	coiled-coil domain containing 91	2.03446	0.000299
AIF1	allograft inflammatory factor 1	3.18012	0.000308
CD55	CD55 molecule, decay accelerating factor for complement (Cromer blood group)	2.04603	0.000309
FCN3	ficolin (collagen/fibrinogen domain containing) 3 (Hakata antigen)	2.56234	0.000312
EHD3	EH-domain containing 3	3.87577	0.000322
B3GALT2	UDP-Gal:betaGlcNAc beta 1,3-galactosyltransferase, polypeptide 2	2.72472	0.000323
LOC728392	uncharacterized LOC728392	2.80126	0.000348
PRKAR2B	protein kinase, cAMP-dependent, regulatory, type II, beta	3.92277	0.000352
GPR116	G protein-coupled receptor 116	2.32798	0.000353
PNMA2	paraneoplastic Ma antigen 2	3.42413	0.00036
IGJ	immunoglobulin J polypeptide, linker protein for immunoglobulin alpha and mu polypeptides	-3.02573	0.000365
MYO1B	myosin IB	2.38207	0.000373
TRPC6	transient receptor potential cation channel, subfamily C, member 6	2.03238	0.000373
EFNB2	ephrin-B2	2.9763	0.000377
FAM153A	family with sequence similarity 153, member A	3.45682	0.00038
SMAD6	SMAD family member 6	2.72008	0.00038
OLFML2A	olfactomedin-like 2A	2.41082	0.000387
GADD45B	growth arrest and DNA-damage-inducible, beta	2.20142	0.000387
SLK	STE20-like kinase	2.02444	0.000393
MAFB	v-maf musculoaponeurotic fibrosarcoma oncogene homolog B (avian)	3.56237	0.000397
TCF21	transcription factor 21	3.68785	0.000402
MME	membrane metallo-endopeptidase	2.53623	0.000406
IGLC1	immunoglobulin lambda constant 1 (Mcg marker)	-4.8362	0.000414
IGK	immunoglobulin kappa locus	-2.64173	0.000415
SEMA5A	sema domain, seven thrombospondin repeats (type 1 and type 1-like), transmembrane domain (TM) and short cytoplasmic domain, (semaphorin) 5A	2.57932	0.000417
QKI	QKI, KH domain containing, RNA binding	2.25739	0.000417
MDFIC	MyoD family inhibitor domain containing	2.25042	0.000417
CLU	clusterin	-2.41548	0.00043
CAND2	cullin-associated and neddylation-dissociated 2 (putative)	2.44888	0.000437
NELL1	NEL-like 1 (chicken)	2.18258	0.000452
MAP1B	microtubule-associated protein 1B	3.31074	0.000455
TJP1	tight junction protein 1	2.23173	0.000486
ROBO1	roundabout, axon guidance receptor, homolog 1 (Drosophila)	2.5604	0.000496
TCF7L1	transcription factor 7-like 1 (T-cell specific, HMG-box)	2.33593	0.000505
IGFBP2	insulin-like growth factor binding protein 2, 36kDa	3.08986	0.00051
CRHBP	corticotropin releasing hormone binding protein	2.57676	0.000523
RAMP3	receptor (G protein-coupled) activity modifying protein 3	2.52525	0.000588
TUSC3	tumor suppressor candidate 3	2.00688	0.000597
COL4A4	collagen, type IV, alpha 4	2.05808	0.000599
TMOD1	tropomodulin 1	2.0395	0.000618
MYL9	myosin, light chain 9, regulatory	3.19376	0.000625
TRAM2	translocation associated membrane protein 2	2.38207	0.000626
APOD	apolipoprotein D	2.21804	0.000632
APBB2	amyloid beta (A4) precursor protein-binding, family B, member 2	2.10156	0.000651
PDE4B	phosphodiesterase 4B, cAMP-specific	2.12303	0.000658
GRK5	G protein-coupled receptor kinase 5	2.97045	0.000679
USP46	ubiquitin specific peptidase 46	2.08665	0.000691
MXRA8	matrix-remodelling associated 8	2.42787	0.000694
MCM6	minichromosome maintenance complex component 6	2.7025	0.000728
KIRREL	kin of IRRE like (Drosophila)	2.01813	0.000739
XYLT1	xylosyltransferase I	2.00008	0.000742
JAM3	junctional adhesion molecule 3	2.27989	0.000763
STON1	stonin 1	2.08596	0.00077
ZNF423	zinc finger protein 423	2.38618	0.000782
IGF1	insulin-like growth factor 1 (somatomedin C)	2.74546	0.000838
DLC1	deleted in liver cancer 1	2.1032	0.000851
LOC100996668	uncharacterized LOC100996668	2.24021	0.000872
PAMR1	peptidase domain containing associated with muscle regeneration 1	2.29816	0.000873
CXADR	coxsackie virus and adenovirus receptor	2.17337	0.000886
TPM2	tropomyosin 2 (beta)	3.10611	0.000936
PEA15	phosphoprotein enriched in astrocytes 15	2.05709	0.000966
PLAT	plasminogen activator, tissue	3.57979	0.000973
TGFBR2	transforming growth factor, beta receptor II (70/80kDa)	2.30982	0.00098
HPGD	hydroxyprostaglandin dehydrogenase 15-(NAD)	2.21928	0.001008
IGFBP5	insulin-like growth factor binding protein 5	2.20263	0.001015
PALLD	palladin, cytoskeletal associated protein	2.03459	0.001122
NR4A3	nuclear receptor subfamily 4, group A, member 3	2.77688	0.001156
LDLR	low density lipoprotein receptor	2.19814	0.001191
TIMP3	TIMP metallopeptidase inhibitor 3	2.07503	0.001219
NQO1	NAD(P)H dehydrogenase, quinone 1	2.3671	0.001258
FZD2	frizzled family receptor 2	3.27747	0.001269
SNCA	synuclein, alpha (non A4 component of amyloid precursor)	2.51255	0.001344
TSPAN2	tetraspanin 2	2.03665	0.001351
IGFBP1	insulin-like growth factor binding protein 1	2.06947	0.001436
PPAP2B	phosphatidic acid phosphatase type 2B	2.04537	0.001485
SPARC	secreted protein, acidic, cysteine-rich (osteonectin)	2.3986	0.001644
DUSP1	dual specificity phosphatase 1	2.35123	0.001707
KDR	kinase insert domain receptor (a type III receptor tyrosine kinase)	2.03674	0.001896
RECK	reversion-inducing-cysteine-rich protein with kazal motifs	2.28792	0.001935
LEPR	leptin receptor	2.08349	0.002167
APOLD1	apolipoprotein L domain containing 1	2.27724	0.002262
LPL	lipoprotein lipase	2.02628	0.002393
BGN	biglycan	2.05077	0.00252
LOC101060235	thymosin beta-15B-like	2.12817	0.00268
VAMP5	vesicle-associated membrane protein 5	2.19054	0.002768
MTHFD2	methylenetetrahydrofolate dehydrogenase (NADP+ dependent) 2, methenyltetrahydrofolate cyclohydrolase	2.41554	0.002953
DCN	decorin	2.29562	0.003185
TM4SF1	transmembrane 4 L six family member 1	2.112	0.003525
LDB2	LIM domain binding 2	2.27398	0.003986
FLRT2	fibronectin leucine rich transmembrane protein 2	2.16304	0.004172
GIMAP6	GTPase, IMAP family member 6	2.07675	0.00596

## Sheet: known targets from databases
Supplementary S4-information of known CKD-related targets
Uniprot ID	Gene names	Protein names	Databases
P11473	VDR	Vitamin D3 receptor	TTD，Drugbank，GAD
P09382	LGALS1	Galectin	TTD
O14944	EREG	Epiregulin (EREG)	TTD
P48764	SLC9A3	Sodium/hydrogen exchanger 3	TTD
P01135	TGFA	Transforming growth factor alpha	TTD
P35228	NOS2	Nitric oxide synthase, inducible	TTD
P41180	CASR	Extracellular calcium-sensing receptor	TTD，Drugbank，GAD
Q9BYF1	ACE2	Angiotensin-converting enzyme	TTD
P05305	EDN1	Endothelin-1 receptor	TTD
P08235	NR3C2	Mineralocorticoid receptor	TTD
O76074	PDE5A	CGMP-specific 3',5'-cyclic phosphodiesterase	TTD
P51681	CCR5	C-C chemokine receptor type 5	TTD
P08473	MME	Neprilysin	TTD
P03956	MMP1	Interstitial collagenase	TTD,GAD
Q13464	ROCK1	Rho-associated protein kinase 1	TTD
Q5M8T4	CTGF	Connective tissue growth factor	TTD
P23458	JAK1	Tyrosine-protein kinase JAK1	TTD
P29622	SERPINA4	Kallikrein	TTD
P36897	TGFBR1	TGF-beta receptor type I	TTD
P06858	LPL	Lipoprotein lipase	Drugbank,GAD
P68871	HBB	Hemoglobin subunit beta	Drugbank
P69905	HBA1	Hemoglobin subunit alpha	Drugbank
P02794	FTH1	Ferritin heavy chain	Drugbank
P02792	FTL	Ferritin light chain	Drugbank
P19235	EPOR	Erythropoietin receptor	Drugbank
Q03431	PTH1R	Parathyroid hormone	Drugbank
P12821	ACE	Angiotensin-converting enzyme	pharmGKB,GAD
P01892	HLA-A	HLA class I histocompatibility antigen, A-2 alpha chain	pharmGKB,GAD
P00387	CYB5R3	NADH-cytochrome b5 reductase 3	pharmGKB
P10635	CYP2D6	Cytochrome P450 2D6	pharmGKB
P20815	CYP3A5	Cytochrome P450 3A5	pharmGKB,GAD
P01889	HLA-B	HLA class I histocompatibility antigen, B-7 alpha chai	pharmGKB,GAD
P10321	HLA-C	HLA class I histocompatibility antigen, Cw-7 alpha chain	pharmGKB
P08183	ABCB1	Multidrug resistance protein 1	pharmGKB,GAD
Q92887	ABCC2	Canalicular multispecific organic anion transporter 1	pharmGKB,GAD
P10632	CYP2C8	Cytochrome P450 2C8	pharmGKB,GAD
P11712	CYP2C9	Cytochrome P450 2C9	pharmGKB
P32298	GRK4	G protein-coupled receptor kinase 4	pharmGKB
P11413	G6PD	Glucose-6-phosphate 1-dehydrogenase	pharmGKB
P49815	TSC2	Tuberin	OMIM
Q5SVS4	SLC25A30	Kidney mitochondrial carrier protein 1	OMIM
P98161	PKD1	Polycystin-1	OMIM,GAD
Q13563	PKD2	Polycystin-2	OMIM,GAD
Q9UBP8	KAAG1	Kidney-associated antigen 1	OMIM
Q6XUX3	DSTYK	Dual serine/threonine and tyrosine protein kinase	OMIM
O95477	ABCA1	ATP-binding cassette sub-family A member 1	GAD
O15439	ABCC4	Multidrug resistance-associated protein 4	GAD
Q09428	ABCC8	ATP-binding cassette sub-family C member 8	GAD
O00154	ACOT7	Cytosolic acyl coenzyme A thioester hydrolase	GAD
Q9NUB1	ACSS1	Acetyl-coenzyme A synthetase 2-like, mitochondrial	GAD
Q9H6R3	ACSS3	Acyl-CoA synthetase short-chain family member 3, mitochondrial	GAD
Q15848	ADIPOQ	Adiponectin	GAD
P08588	ADRB1	Beta-1 adrenergic receptor	GAD
P07550	ADRB2	Beta-2 adrenergic receptor	GAD
P13945	ADRB3	Beta-3 adrenergic receptor	GAD
Q15109	AGER	Advanced glycosylation end product-specific receptor	GAD
P01019	AGT	Angiotensinogen	GAD
P30556	AGTR1	Type-1 angiotensin II receptor	GAD
P50052	AGTR2	Type-2 angiotensin II receptor	GAD
O43572	AKAP10	A-kinase anchor protein 10, mitochondrial	GAD
Q02952	AKAP12	A-kinase anchor protein 12	GAD
P05091	ALDH2	Aldehyde dehydrogenase, mitochondrial	GAD
Q96L16	ALMS1P	Putative ALMS1-like protein	GAD
P09917	ALOX5	Arachidonate 5-lipoxygenase	GAD
P08758	ANXA5	Annexin A5	GAD
Q96CW1	AP2M1	AP-2 complex subunit mu	GAD
P02647	APOA1	Apolipoprotein A-I	GAD
Q6Q788	APOA5	Apolipoprotein A-V	GAD
P02656	APOC3	Apolipoprotein C-III	GAD
P02649	APOE	Apolipoprotein E	GAD
P02749	APOH	Beta-2-glycoprotein 1	GAD
O14791	APOL1	Apolipoprotein L1	GAD
Q9BPW4	APOL4	Apolipoprotein L4	GAD
O00192	ARVCF	Armadillo repeat protein deleted in velo-cardio-facial syndrome	GAD
Q9H1Y0	ATG5	Autophagy protein 5	GAD
P06276	BCHE	Cholinesterase	GAD
P46663	BDKRB1	B1 bradykinin receptor	GAD
P30411	BDKRB2	B2 bradykinin receptor	GAD
P54132	BLM	Bloom syndrome protein	GAD
Q9NSY1	BMP2K	BMP-2-inducible protein kinase	GAD
Q3B7S5	C18orf62	Small integral membrane protein 21	GAD
Q6ZSJ8	C1ORF122	Uncharacterized protein C1orf122	GAD
Q8TAG6	C8orf46	Uncharacterized protein C8orf46	GAD
Q9HC96	CAPN10	Calpain-10	GAD
Q96ST8	CCDC123	Centrosomal protein of 89 kDa	GAD
P51671	CCL11	Eotaxin	GAD
P13501	CCL5	C-C motif chemokine 5	GAD
P24385	CCND1	G1/S-specific cyclin-D1	GAD
P41597	CCR2	C-C chemokine receptor type 2	GAD
P08571	CD14	Monocyte differentiation antigen CD14	GAD
P16671	CD36	Platelet glycoprotein 4	GAD
Q9NPY3	CD93	Complement component C1q receptor	GAD
P55283	CDH4	Cadherin-4	GAD
Q8N8U2	CDYL2	Chromodomain Y-like protein 2	GAD
P11597	CETP	Cholesteryl ester transfer protein	GAD
P33076	CIITA	MHC class II transactivator	GAD
P23946	CMA1	Chymase	GAD
P08123	COL1A2	Collagen alpha-2(I) chain	GAD
Q86Y22	COL23A1	Collagen alpha-1(XXIII) chain	GAD
P02461	COL3A1	Collagen alpha-1(III) chain	GAD
Q9BWP8	COLEC11	Collectin-11	GAD
Q9GZQ3	COMMD5	COMM domain-containing protein 5	GAD
P21964	COMT	Catechol O-methyltransferase	GAD
O43402	COX4NB	ER membrane protein complex subunit 8	GAD
Q96IY4	CPB2	Carboxypeptidase B2	GAD
P27797	CRP	Calreticulin	GAD
Q5W186	CST9	Cystatin-9	GAD
P08311	CTSG	Cathepsin G	GAD
P49238	CX3CR1	CX3C chemokine receptor 1	GAD
Q9H2A7	CXCL16	C-X-C motif chemokine 16	GAD
P13498	CYBA	Cytochrome b-245 light chain	GAD
P19099	CYP11B2	Cytochrome P450 11B2, mitochondrial	GAD
P08684	CYP3A4	Cytochrome P450 3A4	GAD
P98082	DAB2	Disabled homolog 2	GAD
P03265	DBP	DNA-binding protein	GAD
Q92499	DDX1	ATP-dependent RNA helicase DDX1	GAD
Q9Y315	DERA	Deoxyribose-phosphate aldolase	GAD
P25101	EDNRA	Endothelin-1 receptor	GAD
P00533	EGFR	Epidermal growth factor receptor	GAD
P15502	ELN	Elastin	GAD
P17813	ENG	Endoglin	GAD
P22413	ENPP1	Ectonucleotide pyrophosphatase/phosphodiesterase family member 1	GAD
P34913	EPHX2	Bifunctional epoxide hydrolase 2	GAD
Q969X5	ERGIC1	Endoplasmic reticulum-Golgi intermediate compartment protein 1	GAD
P03372	ESR1	Estrogen receptor	GAD
P00742	F10	Coagulation factor X	GAD
P00748	F12	Coagulation factor XII	GAD
P13726	F3	Tissue factor	GAD
P08709	F7	Coagulation factor VII	GAD
P12104	FABP2	Fatty acid-binding protein, intestinal	GAD
O94988	FAM13A	Protein FAM13A	GAD
P35555	FBN1	Fibrillin-1	GAD
O75015	FCGR3B	Low affinity immunoglobulin gamma Fc region receptor III-B	GAD
P02675	FGB	Fibrinogen beta chain	GAD
P47871	GCGR	Glucagon receptor	GAD
P35557	GCK	Glucokinase	GAD
Q14397	GCKR	Glucokinase regulatory protein	GAD
P48506	GCLC	Glutamate--cysteine ligase catalytic subunit	GAD
P48507	GCLM	Glutamate--cysteine ligase regulatory subunit	GAD
P01241	GH1	Somatotropin	GAD
Q9UBU3	GHRL	Appetite-regulating hormone	GAD
P35212	GJA4	Gap junction alpha-4 protein	GAD
Q9NTQ9	GJB4	Gap junction beta-4 protein	GAD
P16520	GNB3	Guanine nucleotide-binding protein G(I)/G(S)/G(T) subunit beta-3	GAD
P07359	GP1BA	Platelet glycoprotein Ib alpha chain	GAD
Q9HCN6	GP6	Platelet glycoprotein VI	GAD
P07203	GPX1	Glutathione peroxidase 1	GAD
Q8N3Y3	GYLTL1B	Glycosyltransferase-like protein LARGE2	GAD
P13807	GYS1	Glycogen [starch] synthase, muscle	GAD
Q30201	HFE	Hereditary hemochromatosis protein	GAD
P31937	HIBADH	3-hydroxyisobutyrate dehydrogenase, mitochondrial	GAD
P09601	HMOX1	Heme oxygenase 1	GAD
P20823	HNF1A	Hepatocyte nuclear factor 1-alpha	GAD
P41235	HNF4A	Hepatocyte nuclear factor 4-alpha	GAD
P11142	HSPA8	Heat shock cognate 71 kDa protein	GAD
P10997	IAPP	Islet amyloid polypeptide	GAD
P01579	IFNG	Interferon gamma	GAD
P11717	IGF2R	Cation-independent mannose-6-phosphate receptor	GAD
P22301	IL10	Interleukin-10	GAD
P01584	IL1B	Interleukin-1 beta	GAD
P60568	IL2	Interleukin-2	GAD
P05112	IL4	Interleukin-4	GAD
P05231	IL6	Interleukin-6	GAD
P12268	IMPDH2	Inosine-5'-monophosphate dehydrogenase 2	GAD
P01308	INS	Insulin	GAD
P06213	INSR	Insulin receptor	GAD
P35568	IRS1	Insulin receptor substrate 1	GAD
P17301	ITGA2	Integrin alpha-2	GAD
P05107	ITGB2	Integrin beta-2	GAD
Q13572	ITPK1	Inositol-tetrakisphosphate 1-kinase	GAD
P78504	JAG1	Protein jagged-1	GAD
Q8WXH2	JPH3	Junctophilin-3	GAD
Q14654	KCNJ11	ATP-sensitive inward rectifier potassium channel 11	GAD
Q8IZA0	KIAA0319L	Dyslexia-associated protein KIAA0319-like protein	GAD
Q9UEF7	KL	Klotho	GAD
Q16787	LAMA3	Laminin subunit alpha-3	GAD
Q96G23	LASS2	Ceramide synthase 2	GAD
P01130	LDLR	Low-density lipoprotein receptor	GAD
P41159	LEP	Leptin	GAD
P05162	LGALS2	Galectin-2	GAD
O75019	LILRA1	Leukocyte immunoglobulin-like receptor subfamily A member 1	GAD
P11150	LIPC	Hepatic triacylglycerol lipase	GAD
Q9Y5X9	LIPG	Endothelial lipase	GAD
P02545	LMNA	Prelamin-A/C	GAD
P01374	LTA	Lymphotoxin-alpha	GAD
P08493	MGP	Matrix Gla protein	GAD
P39900	MMP12	Macrophage metalloelastase	GAD
P08253	MMP2	72 kDa type IV collagenase	GAD
P08254	MMP3	Stromelysin-1	GAD
P14780	MMP9	Matrix metalloproteinase-9	GAD
P05164	MPO	Myeloperoxidase	GAD
Q15777	MPPED2	Metallophosphoesterase MPPED2	GAD
P42898	MTHFR	Methylenetetrahydrofolate reductase	GAD
Q9UDX5	MTP18	Mitochondrial fission process protein 1	GAD
P35579	MYH9	Myosin-9	GAD
Q6PIF6	MYO7B	Unconventional myosin-VIIb	GAD
Q6IA69	NADSYN1	Glutamine-dependent NAD(+) synthetase	GAD
Q9UHE5	NAT8	N-acetyltransferase 8	GAD
P03891	ND2	NADH-ubiquinone oxidoreductase chain 2	GAD
Q13562	NEUROD1	Neurogenic differentiation factor 1	GAD
O75161	NPHP4	Nephrocystin-4	GAD
O60500	NPHS1	Nephrin	GAD
Q9NP85	NPHS2	Podocin	GAD
P01160	NPPA	Natriuretic peptides A	GAD
P04150	NR3C1	Glucocorticoid receptor	GAD
Q6N022	ODZ4	Teneurin-4	GAD
Q9ULD0	OGDHL	2-oxoglutarate dehydrogenase-like, mitochondrial	GAD
P78380	OLR1	Oxidized low-density lipoprotein receptor 1	GAD
Q9H244	P2RY12	P2Y purinoceptor 12	GAD
Q2NL67	PARP6	Poly [ADP-ribose] polymerase 6	GAD
O43316	PAX4	Paired box protein Pax-4	GAD
P43490	PBEF1	Nicotinamide phosphoribosyltransferase	GAD
P35558	PCK1	Phosphoenolpyruvate carboxykinase, cytosolic [GTP]	GAD
P16519	PCSK2	Neuroendocrine convertase 2	GAD
Q8NBP7	PCSK9	Proprotein convertase subtilisin/kexin type 9	GAD
Q08499	PDE4D	cAMP-specific 3',5'-cyclic phosphodiesterase 4D	GAD
P52945	PDX1	Pancreas/duodenum homeobox protein 1	GAD
P16284	PECAM1	Platelet endothelial cell adhesion molecule	GAD
Q5H8A4	PIGG	GPI ethanolamine phosphate transferase 2	GAD
P27986	PIK3R1	Phosphatidylinositol 3-kinase regulatory subunit alpha	GAD
O14986	PIP5K1B	Phosphatidylinositol 4-phosphate 5-kinase type-1 beta	GAD
Q5JRX3	PITRM1	Presequence protease, mitochondrial	GAD
Q13093	PLA2G7	Platelet-activating factor acetylhydrolase	GAD
P00750	PLAT	Tissue-type plasminogen activator	GAD
P51178	PLCD1	1-phosphatidylinositol 4,5-bisphosphate phosphodiesterase delta-1	GAD
O14939	PLD2	Phospholipase D2	GAD
Q8NA58	PNLDC1	Poly(A)-specific ribonuclease PARN-like domain-containing protein 1	GAD
Q9Y2S0	POLR1D	DNA-directed RNA polymerases I and III subunit RPAC2	GAD
P27169	PON1	Serum paraoxonase/arylesterase 1	GAD
Q15165	PON2	Serum paraoxonase/arylesterase 2	GAD
P09086	POU2F2	POU domain, class 2, transcription factor 2	GAD
Q03181	PPARD	Peroxisome proliferator-activated receptor delta	GAD
P37231	PPARG	Peroxisome proliferator-activated receptor gamma	GAD
Q9UBK2	PPARGC1A	Peroxisome proliferator-activated receptor gamma coactivator 1-alpha	GAD
Q16821	PPP1R3A	Protein phosphatase 1 regulatory subunit 3A	GAD
Q9UGJ0	PRKAG2	5'-AMP-activated protein kinase subunit gamma-2	GAD
P22891	PROZ	Vitamin K-dependent protein Z	GAD
P28066	PSMA5	Proteasome subunit alpha type-5	GAD
P41222	PTGDS	Prostaglandin-H2 D-isomerase	GAD
Q16647	PTGIS	Prostacyclin synthase	GAD
P35354	PTGS2	Prostaglandin G/H synthase 2	GAD
P18031	PTPN1	Tyrosine-protein phosphatase non-receptor type 1	GAD
Q9Y2R2	PTPN22	Tyrosine-protein phosphatase non-receptor type 22	GAD
Q92932	PTPRN2	Receptor-type tyrosine-protein phosphatase N2	GAD
O14522	PTPRT	Receptor-type tyrosine-protein phosphatase T	GAD
A0A023T3F1	PVT1	PVT1/AKT3 fusion protein isoform 1	GAD
Q92626	PXDN	Peroxidasin homolog	GAD
Q9HD89	RETN	Resistin	GAD
Q01974	ROR2	Tyrosine-protein kinase transmembrane receptor ROR2	GAD
P08922	ROS1	Proto-oncogene tyrosine-protein kinase ROS	GAD
Q92736	RYR2	Ryanodine receptor 2	GAD
P16581	SELE	E-selectin	GAD
P14151	SELL	L-selectin	GAD
P16109	SELP	P-selectin	GAD
P01011	SERPINA3	Alpha-1-antichymotrypsin	GAD
O00141	SGK	Serine/threonine-protein kinase Sgk1	GAD
Q8TF72	SHROOM3	Protein Shroom3	GAD
Q96S37	SLC22A12	Solute carrier family 22 member 12	GAD
O15244	SLC22A2	Solute carrier family 22 member 2	GAD
Q96RN1	SLC26A8	Testis anion transporter 1	GAD
O43868	SLC28A2	Sodium/nucleoside cotransporter 2	GAD
Q06495	SLC34A1	Sodium-dependent phosphate transport protein 2A	GAD
Q9NPD5	SLCO1B3	Solute carrier organic anion transporter family member 1B3	GAD
P35716	SOX11	Transcription factor SOX-11	GAD
Q9BVQ7	SPATA5L1	Spermatogenesis-associated protein 5-like protein 1	GAD
Q8WXF7	SPG3A	Atlastin-1	GAD
P00995	SPINK1	Serine protease inhibitor Kazal-type 1	GAD
P36956	SREBF1	Sterol regulatory element-binding protein 1	GAD
O75177	SS18L1	Calcium-responsive transactivator	GAD
P52823	STC1	Stanniocalcin-1	GAD
Q16623	STX1A	Syntaxin-1A	GAD
Q9BTW9	TBCD	Tubulin-specific chaperone D	GAD
Q12788	TBL3	Transducin beta-like protein 3	GAD
Q13207	TBX2	T-box transcription factor TBX2	GAD
P36402	TCF1	Transcription factor 7	GAD
Q9NQB0	TCF7L2	Transcription factor 7-like 2	GAD
Q14188	TFDP2	Transcription factor Dp-2	GAD
P04155	TFF1	Trefoil factor 1	GAD
P01137	TGFB1	Transforming growth factor beta-1	GAD
P37173	TGFBR2	TGF-beta receptor type-2	GAD
P07204	THBD	Thrombomodulin	GAD
P35442	THBS2	Thrombospondin-2	GAD
P35443	THBS4	Thrombospondin-4	GAD
P40225	THPO	Thrombopoietin	GAD
O00206	TLR4	Toll-like receptor 4	GAD
P01375	TNF	Tumor necrosis factor	GAD
P23510	TNFSF4	Tumor necrosis factor ligand superfamily member 4	GAD
Q96Q05	TRAPPC9	Trafficking protein particle complex subunit 9	GAD
P25874	UCP1	Mitochondrial brown fat uncoupling protein 1	GAD
P55851	UCP2	Mitochondrial uncoupling protein 2	GAD
P55916	UCP3	Mitochondrial uncoupling protein 3	GAD
O95399	UTS2	Urotensin-2	GAD
P15692	VEGFA	Vascular endothelial growth factor A	GAD
Q9Y2I8	WDR37	WD repeat-containing protein 37	GAD
Q9Y3S1	WNK2	Serine/threonine-protein kinase WNK2	GAD
P56703	WNT3	Proto-oncogene Wnt-3	GAD
Q5T7W0	ZNF618	Zinc finger protein 618	GAD

## Sheet: Total CKD related targets
Supplementary S4-information of known CKD-related targets
Gene names	Protein names	Sources
VDR	Vitamin D3 receptor	TTD，Drugbank，GAD
LGALS1	Galectin	TTD
EREG	Epiregulin (EREG)	TTD
SLC9A3	Sodium/hydrogen exchanger 3	TTD
TGFA	Transforming growth factor alpha	TTD
NOS2	Nitric oxide synthase, inducible	TTD
CASR	Extracellular calcium-sensing receptor	TTD，Drugbank，GAD
ACE2	Angiotensin-converting enzyme	TTD
EDN1	Endothelin-1 receptor	TTD
NR3C2	Mineralocorticoid receptor	TTD
PDE5A	CGMP-specific 3',5'-cyclic phosphodiesterase	TTD
CCR5	C-C chemokine receptor type 5	TTD
MME	Neprilysin	TTD
MMP1	Interstitial collagenase	TTD,GAD
ROCK1	Rho-associated protein kinase 1	TTD
CTGF	Connective tissue growth factor	TTD，GEO
JAK1	Tyrosine-protein kinase JAK1	TTD
SERPINA4	Kallikrein	TTD
TGFBR1	TGF-beta receptor type I	TTD
LPL	Lipoprotein lipase	Drugbank,GAD,GEO
HBB	Hemoglobin subunit beta	Drugbank
HBA1	Hemoglobin subunit alpha	Drugbank
FTH1	Ferritin heavy chain	Drugbank
FTL	Ferritin light chain	Drugbank
EPOR	Erythropoietin receptor	Drugbank
PTH1R	Parathyroid hormone	Drugbank
ACE	Angiotensin-converting enzyme	pharmGKB,GAD
HLA-A	HLA class I histocompatibility antigen, A-2 alpha chain	pharmGKB,GAD
CYB5R3	NADH-cytochrome b5 reductase 3	pharmGKB
CYP2D6	Cytochrome P450 2D6	pharmGKB
CYP3A5	Cytochrome P450 3A5	pharmGKB,GAD
HLA-B	HLA class I histocompatibility antigen, B-7 alpha chai	pharmGKB,GAD
HLA-C	HLA class I histocompatibility antigen, Cw-7 alpha chain	pharmGKB
ABCB1	Multidrug resistance protein 1	pharmGKB,GAD
ABCC2	Canalicular multispecific organic anion transporter 1	pharmGKB,GAD
CYP2C8	Cytochrome P450 2C8	pharmGKB,GAD
CYP2C9	Cytochrome P450 2C9	pharmGKB
GRK4	G protein-coupled receptor kinase 4	pharmGKB
G6PD	Glucose-6-phosphate 1-dehydrogenase	pharmGKB
TSC2	Tuberin	OMIM
SLC25A30	Kidney mitochondrial carrier protein 1	OMIM
PKD1	Polycystin-1	OMIM,GAD
PKD2	Polycystin-2	OMIM,GAD
KAAG1	Kidney-associated antigen 1	OMIM
DSTYK	Dual serine/threonine and tyrosine protein kinase	OMIM
ABCA1	ATP-binding cassette sub-family A member 1	GAD
ABCC4	Multidrug resistance-associated protein 4	GAD
ABCC8	ATP-binding cassette sub-family C member 8	GAD
ACOT7	Cytosolic acyl coenzyme A thioester hydrolase	GAD
ACSS1	Acetyl-coenzyme A synthetase 2-like, mitochondrial	GAD
ACSS3	Acyl-CoA synthetase short-chain family member 3, mitochondrial	GAD
ADIPOQ	Adiponectin	GAD
ADRB1	Beta-1 adrenergic receptor	GAD
ADRB2	Beta-2 adrenergic receptor	GAD
ADRB3	Beta-3 adrenergic receptor	GAD
AGER	Advanced glycosylation end product-specific receptor	GAD
AGT	Angiotensinogen	GAD
AGTR1	Type-1 angiotensin II receptor	GAD
AGTR2	Type-2 angiotensin II receptor	GAD
AKAP10	A-kinase anchor protein 10, mitochondrial	GAD
AKAP12	A-kinase anchor protein 12	GAD
ALDH2	Aldehyde dehydrogenase, mitochondrial	GAD
ALMS1P	Putative ALMS1-like protein	GAD
ALOX5	Arachidonate 5-lipoxygenase	GAD
ANXA5	Annexin A5	GAD
AP2M1	AP-2 complex subunit mu	GAD
APOA1	Apolipoprotein A-I	GAD
APOA5	Apolipoprotein A-V	GAD
APOC3	Apolipoprotein C-III	GAD
APOE	Apolipoprotein E	GAD
APOH	Beta-2-glycoprotein 1	GAD
APOL1	Apolipoprotein L1	GAD
APOL4	Apolipoprotein L4	GAD
ARVCF	Armadillo repeat protein deleted in velo-cardio-facial syndrome	GAD
ATG5	Autophagy protein 5	GAD
BCHE	Cholinesterase	GAD
BDKRB1	B1 bradykinin receptor	GAD
BDKRB2	B2 bradykinin receptor	GAD
BLM	Bloom syndrome protein	GAD
BMP2K	BMP-2-inducible protein kinase	GAD
C18orf62	Small integral membrane protein 21	GAD
C1ORF122	Uncharacterized protein C1orf122	GAD
C8orf46	Uncharacterized protein C8orf46	GAD
CAPN10	Calpain-10	GAD
CCDC123	Centrosomal protein of 89 kDa	GAD
CCL11	Eotaxin	GAD
CCL5	C-C motif chemokine 5	GAD
CCND1	G1/S-specific cyclin-D1	GAD
CCR2	C-C chemokine receptor type 2	GAD
CD14	Monocyte differentiation antigen CD14	GAD
CD36	Platelet glycoprotein 4	GAD
CD93	Complement component C1q receptor	GAD
CDH4	Cadherin-4	GAD
CDYL2	Chromodomain Y-like protein 2	GAD
CETP	Cholesteryl ester transfer protein	GAD
CIITA	MHC class II transactivator	GAD
CMA1	Chymase	GAD
COL1A2	Collagen alpha-2(I) chain	GAD
COL23A1	Collagen alpha-1(XXIII) chain	GAD
COL3A1	Collagen alpha-1(III) chain	GAD
COLEC11	Collectin-11	GAD
COMMD5	COMM domain-containing protein 5	GAD
COMT	Catechol O-methyltransferase	GAD
COX4NB	ER membrane protein complex subunit 8	GAD
CPB2	Carboxypeptidase B2	GAD
CRP	Calreticulin	GAD
CST9	Cystatin-9	GAD
CTSG	Cathepsin G	GAD
CX3CR1	CX3C chemokine receptor 1	GAD
CXCL16	C-X-C motif chemokine 16	GAD
CYBA	Cytochrome b-245 light chain	GAD
CYP11B2	Cytochrome P450 11B2, mitochondrial	GAD
CYP3A4	Cytochrome P450 3A4	GAD
DAB2	Disabled homolog 2	GAD
DBP	DNA-binding protein	GAD
DDX1	ATP-dependent RNA helicase DDX1	GAD
DERA	Deoxyribose-phosphate aldolase	GAD
EDNRA	Endothelin-1 receptor	GAD
EGFR	Epidermal growth factor receptor	GAD
ELN	Elastin	GAD
ENG	Endoglin	GAD
ENPP1	Ectonucleotide pyrophosphatase/phosphodiesterase family member 1	GAD
EPHX2	Bifunctional epoxide hydrolase 2	GAD
ERGIC1	Endoplasmic reticulum-Golgi intermediate compartment protein 1	GAD
ESR1	Estrogen receptor	GAD
F10	Coagulation factor X	GAD
F12	Coagulation factor XII	GAD
F3	Tissue factor	GAD,F3
F7	Coagulation factor VII	GAD
FABP2	Fatty acid-binding protein, intestinal	GAD
FAM13A	Protein FAM13A	GAD
FBN1	Fibrillin-1	GAD
FCGR3B	Low affinity immunoglobulin gamma Fc region receptor III-B	GAD
FGB	Fibrinogen beta chain	GAD
GCGR	Glucagon receptor	GAD
GCK	Glucokinase	GAD
GCKR	Glucokinase regulatory protein	GAD
GCLC	Glutamate--cysteine ligase catalytic subunit	GAD
GCLM	Glutamate--cysteine ligase regulatory subunit	GAD
GH1	Somatotropin	GAD
GHRL	Appetite-regulating hormone	GAD
GJA4	Gap junction alpha-4 protein	GAD
GJB4	Gap junction beta-4 protein	GAD
GNB3	Guanine nucleotide-binding protein G(I)/G(S)/G(T) subunit beta-3	GAD
GP1BA	Platelet glycoprotein Ib alpha chain	GAD
GP6	Platelet glycoprotein VI	GAD
GPX1	Glutathione peroxidase 1	GAD
GYLTL1B	Glycosyltransferase-like protein LARGE2	GAD
GYS1	Glycogen [starch] synthase, muscle	GAD
HFE	Hereditary hemochromatosis protein	GAD
HIBADH	3-hydroxyisobutyrate dehydrogenase, mitochondrial	GAD
HMOX1	Heme oxygenase 1	GAD
HNF1A	Hepatocyte nuclear factor 1-alpha	GAD
HNF4A	Hepatocyte nuclear factor 4-alpha	GAD
HSPA8	Heat shock cognate 71 kDa protein	GAD
IAPP	Islet amyloid polypeptide	GAD
IFNG	Interferon gamma	GAD
IGF2R	Cation-independent mannose-6-phosphate receptor	GAD
IL10	Interleukin-10	GAD
IL1B	Interleukin-1 beta	GAD
IL2	Interleukin-2	GAD
IL4	Interleukin-4	GAD
IL6	Interleukin-6	GAD
IMPDH2	Inosine-5'-monophosphate dehydrogenase 2	GAD
INS	Insulin	GAD
INSR	Insulin receptor	GAD
IRS1	Insulin receptor substrate 1	GAD
ITGA2	Integrin alpha-2	GAD
ITGB2	Integrin beta-2	GAD
ITPK1	Inositol-tetrakisphosphate 1-kinase	GAD
JAG1	Protein jagged-1	GAD
JPH3	Junctophilin-3	GAD
KCNJ11	ATP-sensitive inward rectifier potassium channel 11	GAD
KIAA0319L	Dyslexia-associated protein KIAA0319-like protein	GAD
KL	Klotho	GAD
LAMA3	Laminin subunit alpha-3	GAD
LASS2	Ceramide synthase 2	GAD
LDLR	Low-density lipoprotein receptor	GAD,GEO
LEP	Leptin	GAD
LGALS2	Galectin-2	GAD
LILRA1	Leukocyte immunoglobulin-like receptor subfamily A member 1	GAD
LIPC	Hepatic triacylglycerol lipase	GAD
LIPG	Endothelial lipase	GAD
LMNA	Prelamin-A/C	GAD
LTA	Lymphotoxin-alpha	GAD
MGP	Matrix Gla protein	GAD
MMP12	Macrophage metalloelastase	GAD
MMP2	72 kDa type IV collagenase	GAD
MMP3	Stromelysin-1	GAD
MMP9	Matrix metalloproteinase-9	GAD
MPO	Myeloperoxidase	GAD
MPPED2	Metallophosphoesterase MPPED2	GAD
MTHFR	Methylenetetrahydrofolate reductase	GAD
MTP18	Mitochondrial fission process protein 1	GAD
MYH9	Myosin-9	GAD
MYO7B	Unconventional myosin-VIIb	GAD
NADSYN1	Glutamine-dependent NAD(+) synthetase	GAD
NAT8	N-acetyltransferase 8	GAD
ND2	NADH-ubiquinone oxidoreductase chain 2	GAD
NEUROD1	Neurogenic differentiation factor 1	GAD
NPHP4	Nephrocystin-4	GAD
NPHS1	Nephrin	GAD,GEO
NPHS2	Podocin	GAD
NPPA	Natriuretic peptides A	GAD
NR3C1	Glucocorticoid receptor	GAD
ODZ4	Teneurin-4	GAD
OGDHL	2-oxoglutarate dehydrogenase-like, mitochondrial	GAD
OLR1	Oxidized low-density lipoprotein receptor 1	GAD
P2RY12	P2Y purinoceptor 12	GAD
PARP6	Poly [ADP-ribose] polymerase 6	GAD
PAX4	Paired box protein Pax-4	GAD
PBEF1	Nicotinamide phosphoribosyltransferase	GAD
PCK1	Phosphoenolpyruvate carboxykinase, cytosolic [GTP]	GAD
PCSK2	Neuroendocrine convertase 2	GAD
PCSK9	Proprotein convertase subtilisin/kexin type 9	GAD
PDE4D	cAMP-specific 3',5'-cyclic phosphodiesterase 4D	GAD
PDX1	Pancreas/duodenum homeobox protein 1	GAD
PECAM1	Platelet endothelial cell adhesion molecule	GAD
PIGG	GPI ethanolamine phosphate transferase 2	GAD
PIK3R1	Phosphatidylinositol 3-kinase regulatory subunit alpha	GAD
PIP5K1B	Phosphatidylinositol 4-phosphate 5-kinase type-1 beta	GAD
PITRM1	Presequence protease, mitochondrial	GAD
PLA2G7	Platelet-activating factor acetylhydrolase	GAD
PLAT	Tissue-type plasminogen activator	GAD,GEO
PLCD1	1-phosphatidylinositol 4,5-bisphosphate phosphodiesterase delta-1	GAD
PLD2	Phospholipase D2	GAD
PNLDC1	Poly(A)-specific ribonuclease PARN-like domain-containing protein 1	GAD
POLR1D	DNA-directed RNA polymerases I and III subunit RPAC2	GAD
PON1	Serum paraoxonase/arylesterase 1	GAD
PON2	Serum paraoxonase/arylesterase 2	GAD
POU2F2	POU domain, class 2, transcription factor 2	GAD
PPARD	Peroxisome proliferator-activated receptor delta	GAD
PPARG	Peroxisome proliferator-activated receptor gamma	GAD
PPARGC1A	Peroxisome proliferator-activated receptor gamma coactivator 1-alpha	GAD
PPP1R3A	Protein phosphatase 1 regulatory subunit 3A	GAD
PRKAG2	5'-AMP-activated protein kinase subunit gamma-2	GAD
PROZ	Vitamin K-dependent protein Z	GAD
PSMA5	Proteasome subunit alpha type-5	GAD
PTGDS	Prostaglandin-H2 D-isomerase	GAD,GEO
PTGIS	Prostacyclin synthase	GAD
PTGS2	Prostaglandin G/H synthase 2	GAD
PTPN1	Tyrosine-protein phosphatase non-receptor type 1	GAD
PTPN22	Tyrosine-protein phosphatase non-receptor type 22	GAD
PTPRN2	Receptor-type tyrosine-protein phosphatase N2	GAD
PTPRT	Receptor-type tyrosine-protein phosphatase T	GAD
PVT1	PVT1/AKT3 fusion protein isoform 1	GAD
PXDN	Peroxidasin homolog	GAD
RETN	Resistin	GAD
ROR2	Tyrosine-protein kinase transmembrane receptor ROR2	GAD
ROS1	Proto-oncogene tyrosine-protein kinase ROS	GAD
RYR2	Ryanodine receptor 2	GAD
SELE	E-selectin	GAD
SELL	L-selectin	GAD
SELP	P-selectin	GAD
SERPINA3	Alpha-1-antichymotrypsin	GAD
SGK	Serine/threonine-protein kinase Sgk1	GAD
SHROOM3	Protein Shroom3	GAD
SLC22A12	Solute carrier family 22 member 12	GAD
SLC22A2	Solute carrier family 22 member 2	GAD
SLC26A8	Testis anion transporter 1	GAD
SLC28A2	Sodium/nucleoside cotransporter 2	GAD
SLC34A1	Sodium-dependent phosphate transport protein 2A	GAD
SLCO1B3	Solute carrier organic anion transporter family member 1B3	GAD
SOX11	Transcription factor SOX-11	GAD
SPATA5L1	Spermatogenesis-associated protein 5-like protein 1	GAD
SPG3A	Atlastin-1	GAD
SPINK1	Serine protease inhibitor Kazal-type 1	GAD
SREBF1	Sterol regulatory element-binding protein 1	GAD
SS18L1	Calcium-responsive transactivator	GAD
STC1	Stanniocalcin-1	GAD
STX1A	Syntaxin-1A	GAD
TBCD	Tubulin-specific chaperone D	GAD
TBL3	Transducin beta-like protein 3	GAD
TBX2	T-box transcription factor TBX2	GAD
TCF1	Transcription factor 7	GAD
TCF7L2	Transcription factor 7-like 2	GAD
TFDP2	Transcription factor Dp-2	GAD
TFF1	Trefoil factor 1	GAD
TGFB1	Transforming growth factor beta-1	GAD
TGFBR2	TGF-beta receptor type-2	GAD,FGEO
THBD	Thrombomodulin	GAD
THBS2	Thrombospondin-2	GAD
THBS4	Thrombospondin-4	GAD
THPO	Thrombopoietin	GAD
TLR4	Toll-like receptor 4	GAD
TNF	Tumor necrosis factor	GAD
TNFSF4	Tumor necrosis factor ligand superfamily member 4	GAD
TRAPPC9	Trafficking protein particle complex subunit 9	GAD
UCP1	Mitochondrial brown fat uncoupling protein 1	GAD
UCP2	Mitochondrial uncoupling protein 2	GAD
UCP3	Mitochondrial uncoupling protein 3	GAD
UTS2	Urotensin-2	GAD
VEGFA	Vascular endothelial growth factor A	GAD,GEO
WDR37	WD repeat-containing protein 37	GAD
WNK2	Serine/threonine-protein kinase WNK2	GAD
WNT3	Proto-oncogene Wnt-3	GAD
ZNF618	Zinc finger protein 618	GAD
PTPRO	protein tyrosine phosphatase, receptor type, O	GEO
FAM134B	family with sequence similarity 134, member B	GEO
PCOLCE2	procollagen C-endopeptidase enhancer 2	GEO
NDNF	neuron-derived neurotrophic factor	GEO
WT1	Wilms tumor 1	GEO
SPOCK1	sparc/osteonectin, cwcv and kazal-like domains proteoglycan (testican) 1	GEO
SEMA3G	sema domain, immunoglobulin domain (Ig), short basic domain, secreted, (semaphorin) 3G	GEO
NFASC	neurofascin	GEO
TACC2	transforming, acidic coiled-coil containing protein 2	GEO
ETS2	v-ets erythroblastosis virus E26 oncogene homolog 2 (avian)	GEO
TYRO3	TYRO3 protein tyrosine kinase	GEO
DPP6	dipeptidyl-peptidase 6	GEO
TGFBR3	transforming growth factor, beta receptor III	GEO
ZDHHC6	zinc finger, DHHC-type containing 6	GEO
THSD7A	thrombospondin, type I, domain containing 7A	GEO
PODXL	podocalyxin-like	GEO
HTRA1	HtrA serine peptidase 1	GEO
CERS6	ceramide synthase 6	GEO
TPPP3	tubulin polymerization-promoting protein family member 3	GEO
IL1RL1	interleukin 1 receptor-like 1	GEO
DDN	dendrin	GEO
SPOCK2	sparc/osteonectin, cwcv and kazal-like domains proteoglycan (testican) 2	GEO
CLDN5	claudin 5	GEO
CA10	carbonic anhydrase X	GEO
KLK6	kallikrein-related peptidase 6	GEO
ZNF185	zinc finger protein 185 (LIM domain)	GEO
ATP10A	ATPase, class V, type 10A	GEO
SLC31A2	solute carrier family 31 (copper transporters), member 2	GEO
KLF7	Kruppel-like factor 7 (ubiquitous)	GEO
BMP7	bone morphogenetic protein 7	GEO
PLCE1	phospholipase C, epsilon 1	GEO
NES	nestin	GEO
ARHGEF3	Rho guanine nucleotide exchange factor (GEF) 3	GEO
IGH	immunoglobulin heavy locus	GEO
CDC14A	cell division cycle 14A	GEO
TCEAL2	transcription elongation factor A (SII)-like 2	GEO
CHI3L1	chitinase 3-like 1 (cartilage glycoprotein-39)	GEO
LRRC2	leucine rich repeat containing 2	GEO
ITIH5	inter-alpha-trypsin inhibitor heavy chain family, member 5	GEO
CR1	complement component (3b/4b) receptor 1 (Knops blood group)	GEO
GRIK2	glutamate receptor, ionotropic, kainate 2	GEO
TNNT2	troponin T type 2 (cardiac)	GEO
SRGAP2	SLIT-ROBO Rho GTPase activating protein 2	GEO
KLK7	kallikrein-related peptidase 7	GEO
CFB	complement factor B	GEO
COL4A3	collagen, type IV, alpha 3 (Goodpasture antigen)	GEO
RASL11B	RAS-like, family 11, member B	GEO
DACH1	dachshund homolog 1 (Drosophila)	GEO
CD200	CD200 molecule	GEO
GJA1	gap junction protein, alpha 1, 43kDa	GEO
ST3GAL6	ST3 beta-galactoside alpha-2,3-sialyltransferase 6	GEO
DPYSL3	dihydropyrimidinase-like 3	GEO
NEBL	nebulette	GEO
MGAT5	mannosyl (alpha-1,6-)-glycoprotein beta-1,6-N-acetyl-glucosaminyltransferase	GEO
SGK1	serum/glucocorticoid regulated kinase 1	GEO
CORO2B	coronin, actin binding protein, 2B	GEO
LOC100996724	myomegalin-like	GEO
LGALS8	lectin, galactoside-binding, soluble, 8	GEO
SYNPO	synaptopodin	GEO
SYNJ2	synaptojanin 2	GEO
BMP2	bone morphogenetic protein 2	GEO
FLT1	fms-related tyrosine kinase 1	GEO
FRY	furry homolog (Drosophila)	GEO
PDPN	podoplanin	GEO
AMIGO2	adhesion molecule with Ig-like domain 2	GEO
SST	somatostatin	GEO
NAP1L3	nucleosome assembly protein 1-like 3	GEO
ITGB5	integrin, beta 5	GEO
HS3ST3A1	heparan sulfate (glucosamine) 3-O-sulfotransferase 3A1	GEO
MAGI2	membrane associated guanylate kinase, WW and PDZ domain containing 2	GEO
GAS1	growth arrest-specific 1	GEO
PDLIM2	PDZ and LIM domain 2 (mystique)	GEO
PTGER4	prostaglandin E receptor 4 (subtype EP4)	GEO
SERINC5	serine incorporator 5	GEO
KCND3	potassium voltage-gated channel, Shal-related subfamily, member 3	GEO
MYLK3	myosin light chain kinase 3	GEO
WWC3	WWC family member 3	GEO
LOX	lysyl oxidase	GEO
F2R	coagulation factor II (thrombin) receptor	GEO
GHR	growth hormone receptor	GEO
NPR1	natriuretic peptide receptor A/guanylate cyclase A (atrionatriuretic peptide receptor A)	GEO
IL13RA2	interleukin 13 receptor, alpha 2	GEO
NTNG1	netrin G1	GEO
F5	coagulation factor V (proaccelerin, labile factor)	GEO
GOLIM4	golgi integral membrane protein 4	GEO
FBXL7	F-box and leucine-rich repeat protein 7	GEO
FAM65A	family with sequence similarity 65, member A	GEO
NRIP2	nuclear receptor interacting protein 2	GEO
SULF1	sulfatase 1	GEO
TBXA2R	thromboxane A2 receptor	GEO
WT1-AS	WT1 antisense RNA	GEO
MPP5	membrane protein, palmitoylated 5 (MAGUK p55 subfamily member 5)	GEO
BTG3	BTG family, member 3	GEO
EPB41L5	erythrocyte membrane protein band 4.1 like 5	GEO
EXPH5	exophilin 5	GEO
ARHGAP19	Rho GTPase activating protein 19	GEO
CDKN1C	cyclin-dependent kinase inhibitor 1C (p57, Kip2)	GEO
GALC	galactosylceramidase	GEO
SEMA3B	sema domain, immunoglobulin domain (Ig), short basic domain, secreted, (semaphorin) 3B	GEO
ZNF804A	zinc finger protein 804A	GEO
DYNC1I1	dynein, cytoplasmic 1, intermediate chain 1	GEO
PLA2R1	phospholipase A2 receptor 1, 180kDa	GEO
TENC1	tensin like C1 domain containing phosphatase (tensin 2)	GEO
ELOVL4	ELOVL fatty acid elongase 4	GEO
CACNB2	calcium channel, voltage-dependent, beta 2 subunit	GEO
CDC42EP3	CDC42 effector protein (Rho GTPase binding) 3	GEO
GPRC5A	G protein-coupled receptor, family C, group 5, member A	GEO
DAG1	dystroglycan 1 (dystrophin-associated glycoprotein 1)	GEO
RRM2	ribonucleotide reductase M2	GEO
ITGA3	integrin, alpha 3 (antigen CD49C, alpha 3 subunit of VLA-3 receptor)	GEO
MYOZ2	myozenin 2	GEO
COL4A5	collagen, type IV, alpha 5	GEO
HPS5	Hermansky-Pudlak syndrome 5	GEO
CRIM1	cysteine rich transmembrane BMP regulator 1 (chordin-like)	GEO
IGKC	immunoglobulin kappa constant	GEO
H2AFJ	H2A histone family, member J	GEO
C1orf21	chromosome 1 open reading frame 21	GEO
ARRB1	arrestin, beta 1	GEO
TRIB2	tribbles homolog 2 (Drosophila)	GEO
CLIC5	chloride intracellular channel 5	GEO
COLGALT2	collagen beta(1-O)galactosyltransferase 2	GEO
PARVA	parvin, alpha	GEO
FGF1	fibroblast growth factor 1 (acidic)	GEO
WFS1	Wolfram syndrome 1 (wolframin)	GEO
EMCN	endomucin	GEO
FOXC1	forkhead box C1	GEO
ARHGEF12	Rho guanine nucleotide exchange factor (GEF) 12	GEO
IGLL3P	immunoglobulin lambda-like polypeptide 3, pseudogene	GEO
GABBR1	gamma-aminobutyric acid (GABA) B receptor, 1	GEO
CCDC91	coiled-coil domain containing 91	GEO
AIF1	allograft inflammatory factor 1	GEO
CD55	CD55 molecule, decay accelerating factor for complement (Cromer blood group)	GEO
FCN3	ficolin (collagen/fibrinogen domain containing) 3 (Hakata antigen)	GEO
EHD3	EH-domain containing 3	GEO
B3GALT2	UDP-Gal:betaGlcNAc beta 1,3-galactosyltransferase, polypeptide 2	GEO
LOC728392	uncharacterized LOC728392	GEO
PRKAR2B	protein kinase, cAMP-dependent, regulatory, type II, beta	GEO
GPR116	G protein-coupled receptor 116	GEO
PNMA2	paraneoplastic Ma antigen 2	GEO
IGJ	immunoglobulin J polypeptide, linker protein for immunoglobulin alpha and mu polypeptides	GEO
MYO1B	myosin IB	GEO
TRPC6	transient receptor potential cation channel, subfamily C, member 6	GEO
EFNB2	ephrin-B2	GEO
FAM153A	family with sequence similarity 153, member A	GEO
SMAD6	SMAD family member 6	GEO
OLFML2A	olfactomedin-like 2A	GEO
GADD45B	growth arrest and DNA-damage-inducible, beta	GEO
SLK	STE20-like kinase	GEO
MAFB	v-maf musculoaponeurotic fibrosarcoma oncogene homolog B (avian)	GEO
TCF21	transcription factor 21	GEO
MME	membrane metallo-endopeptidase	GEO
IGLC1	immunoglobulin lambda constant 1 (Mcg marker)	GEO
IGK	immunoglobulin kappa locus	GEO
SEMA5A	sema domain, seven thrombospondin repeats (type 1 and type 1-like), transmembrane domain (TM) and short cytoplasmic domain, (semaphorin) 5A	GEO
QKI	QKI, KH domain containing, RNA binding	GEO
MDFIC	MyoD family inhibitor domain containing	GEO
CLU	clusterin	GEO
CAND2	cullin-associated and neddylation-dissociated 2 (putative)	GEO
NELL1	NEL-like 1 (chicken)	GEO
MAP1B	microtubule-associated protein 1B	GEO
TJP1	tight junction protein 1	GEO
ROBO1	roundabout, axon guidance receptor, homolog 1 (Drosophila)	GEO
TCF7L1	transcription factor 7-like 1 (T-cell specific, HMG-box)	GEO
IGFBP2	insulin-like growth factor binding protein 2, 36kDa	GEO
CRHBP	corticotropin releasing hormone binding protein	GEO
RAMP3	receptor (G protein-coupled) activity modifying protein 3	GEO
TUSC3	tumor suppressor candidate 3	GEO
COL4A4	collagen, type IV, alpha 4	GEO
TMOD1	tropomodulin 1	GEO
MYL9	myosin, light chain 9, regulatory	GEO
TRAM2	translocation associated membrane protein 2	GEO
APOD	apolipoprotein D	GEO
APBB2	amyloid beta (A4) precursor protein-binding, family B, member 2	GEO
PDE4B	phosphodiesterase 4B, cAMP-specific	GEO
GRK5	G protein-coupled receptor kinase 5	GEO
USP46	ubiquitin specific peptidase 46	GEO
MXRA8	matrix-remodelling associated 8	GEO
MCM6	minichromosome maintenance complex component 6	GEO
KIRREL	kin of IRRE like (Drosophila)	GEO
XYLT1	xylosyltransferase I	GEO
JAM3	junctional adhesion molecule 3	GEO
STON1	stonin 1	GEO
ZNF423	zinc finger protein 423	GEO
IGF1	insulin-like growth factor 1 (somatomedin C)	GEO
DLC1	deleted in liver cancer 1	GEO
LOC100996668	uncharacterized LOC100996668	GEO
PAMR1	peptidase domain containing associated with muscle regeneration 1	GEO
CXADR	coxsackie virus and adenovirus receptor	GEO
TPM2	tropomyosin 2 (beta)	GEO
PEA15	phosphoprotein enriched in astrocytes 15	GEO
HPGD	hydroxyprostaglandin dehydrogenase 15-(NAD)	GEO
IGFBP5	insulin-like growth factor binding protein 5	GEO
PALLD	palladin, cytoskeletal associated protein	GEO
NR4A3	nuclear receptor subfamily 4, group A, member 3	GEO
TIMP3	TIMP metallopeptidase inhibitor 3	GEO
NQO1	NAD(P)H dehydrogenase, quinone 1	GEO
FZD2	frizzled family receptor 2	GEO
SNCA	synuclein, alpha (non A4 component of amyloid precursor)	GEO
TSPAN2	tetraspanin 2	GEO
IGFBP1	insulin-like growth factor binding protein 1	GEO
PPAP2B	phosphatidic acid phosphatase type 2B	GEO
SPARC	secreted protein, acidic, cysteine-rich (osteonectin)	GEO
DUSP1	dual specificity phosphatase 1	GEO
KDR	kinase insert domain receptor (a type III receptor tyrosine kinase)	GEO
RECK	reversion-inducing-cysteine-rich protein with kazal motifs	GEO
LEPR	leptin receptor	GEO
APOLD1	apolipoprotein L domain containing 1	GEO
BGN	biglycan	GEO
LOC101060235	thymosin beta-15B-like	GEO
VAMP5	vesicle-associated membrane protein 5	GEO
MTHFD2	methylenetetrahydrofolate dehydrogenase (NADP+ dependent) 2, methenyltetrahydrofolate cyclohydrolase	GEO
DCN	decorin	GEO
TM4SF1	transmembrane 4 L six family member 1	GEO
LDB2	LIM domain binding 2	GEO
FLRT2	fibronectin leucine rich transmembrane protein 2	GEO
GIMAP6	GTPase, IMAP family member 6	GEO

## Sheet: shared targets
70 targets wereshared between pridicted NDQ targets and chronic kidney related targets
VDR	Vitamin D3 receptor
NOS2	Nitric oxide synthase, inducible
EDN1	Endothelin-1 receptor
NR3C2	Mineralocorticoid receptor
MMP1	Interstitial collagenase
LPL	Lipoprotein lipase
ABCB1	Multidrug resistance protein 1
ADRB1	Beta-1 adrenergic receptor
ADRB2	Beta-2 adrenergic receptor
AGTR1	Type-1 angiotensin II receptor
ALOX5	Arachidonate 5-lipoxygenase
CCND1	G1/S-specific cyclin-D1
CCR2	C-C chemokine receptor type 2
CETP	Cholesteryl ester transfer protein
COL3A1	Collagen alpha-1(III) chain
CRP	Calreticulin
CYP3A4	Cytochrome P450 3A4
EDNRA	Endothelin-1 receptor A
EGFR	Epidermal growth factor receptor
ESR1	Estrogen receptor
F10	Coagulation factor X
F3	Tissue factor
F7	Coagulation factor VII
GH1	Somatotropin
IFNG	Interferon gamma
IL10	Interleukin-10
IL1B	Interleukin-1 beta
IL2	Interleukin-2
IL4	Interleukin-4
INS	Insulin
INSR	Insulin receptor
IRS1	Insulin receptor substrate 1
ITGB2	Integrin beta-2
LDLR	Low-density lipoprotein receptor
MMP2	72 kDa type IV collagenase
MMP3	Stromelysin-1
MMP9	Matrix metalloproteinase-9
MPO	Myeloperoxidase
NR3C1	Glucocorticoid receptor
OLR1	Oxidized low-density lipoprotein receptor 1
PDX1	Pancreas/duodenum homeobox protein 1
PECAM1	Platelet endothelial cell adhesion molecule
PLAT	Tissue-type plasminogen activator
PON1	Serum paraoxonase/arylesterase 1
PPARD	Peroxisome proliferator-activated receptor delta
PPARG	Peroxisome proliferator-activated receptor gamma
PRKAG2	5'-AMP-activated protein kinase subunit gamma-2
PTGS2	Prostaglandin G/H synthase 2
PTPN1	Tyrosine-protein phosphatase non-receptor type 1
SELE	E-selectin
SELP	P-selectin
SREBF1	Sterol regulatory element-binding protein 1
TFF1	Trefoil factor 1
TGFB1	Transforming growth factor beta-1
THBD	Thrombomodulin
TNF	Tumor necrosis factor
UCP2	Mitochondrial uncoupling protein 2
UCP3	Mitochondrial uncoupling protein 3
VEGFA	Vascular endothelial growth factor A
CHI3L1	chitinase 3-like 1 (cartilage glycoprotein-39)
GJA1	gap junction protein, alpha 1, 43kDa
FLT1	fms-related tyrosine kinase 1
GHR	growth hormone receptor
TBXA2R	thromboxane A2 receptor
GABBR1	gamma-aminobutyric acid (GABA) B receptor, 1
APOD	apolipoprotein D
IGF1	insulin-like growth factor 1 (somatomedin C)
NQO1	NAD(P)H dehydrogenase, quinone 1
SPARC	secreted protein, acidic, cysteine-rich (osteonectin)
KDR	kinase insert domain receptor (a type III receptor tyrosine kinase)
