# Supplementary material for: NiaoDuQing granules relieve chronic kidney disease symptoms by decreasing renal fibrosis and anemia
Source: Oncotarget. 2017 Jun 14;8(34):55920–37. doi: 10.18632/oncotarget.18473 (PMC5593534; doi:10.18632/oncotarget.18473)
Supplement: Supplementary file 6 [file oncotarget-08-55920-s006.xlsx]

## Sheet: data of Interaction network 
PPI data of interaction network
Gene name	Protein names	BC	CC	DC	EC	LAC	NC
OLR1	oxidized low density lipoprotein (lectin-like) receptor 1	2989.45	0.453206	8	0.00320498	3.71429	5.16667
OPA1	optic atrophy 1 (autosomal dominant)	341.456	0.46816	17	0.00734194	5	5.32083
OPRD1	opioid receptor, delta 1	3211.69	0.459763	27	0.00485751	7.38462	10.2298
OPRK1	opioid receptor, kappa 1	2190.71	0.453741	12	0.00271073	3.41667	4.13636
OPRM1	opioid receptor, mu 1	3580.79	0.458831	24	0.00487965	3.75	4.61554
ORC4	origin recognition complex, subunit 4	705.838	0.465553	22	0.00610403	7.72727	8.22269
ORC5	igin recognition complex, subunit 5;origin recognition complex, subunit 5	150.666	0.461751	20	0.00575691	8.26316	9.29167
ORC2	origin recognition complex, subunit 2	671.087	0.459598	29	0.00808232	11.5357	13.0401
ORM1	orosomucoid 1	134.49	0.337281	8	0.000473718	1	1.14286
OSBP	oxysterol binding protein	231.384	0.461751	23	0.0066761	6.91304	7.32711
OSM	oncostatin M	121.798	0.354541	10	0.000802834	1.9	2.15675
OXA1L	oxidase (cytochrome c) assembly 1-like	9.99875	0.452566	10	0.00290209	5.11111	5.75
PEBP1	phosphatidylethanolamine binding protein 1	1414.35	0.465271	36	0.00799389	7.91429	8.42044
P4HB	prolyl 4-hydroxylase, beta polypeptide	4990.67	0.474633	77	0.0207067	15.1184	19.2596
PA2G4	proliferation-associated 2G4, 38kDa	1383.07	0.473814	85	0.0253033	16.3294	18.7913
PAFAH1B1	platelet-activating factor acetylhydrolase 1b, regulatory subunit 1 (45kDa)	679.184	0.463476	40	0.00899859	8.5641	9.10092
PDK3	pyruvate dehydrogenase kinase, isozyme 3	58.0066	0.464428	7	0.00413476	3.42857	4
PRDX1	peroxiredoxin 1	1141.39	0.476102	78	0.0257001	16.7532	18.955
ENPP1	ectonucleotide pyrophosphatase/phosphodiesterase 1	0.386852	0.331209	2	0.00029997	1	2
PDPK1	3-phosphoinositide dependent protein kinase 1	373.785	0.36633	28	0.00292645	1.75	1.9317
PDZK1	PDZ domain containing 1	132.893	0.377146	12	0.00193387	2.66667	2.90909
PECAM1	platelet/endothelial cell adhesion molecule 1	1106.07	0.465553	33	0.0059467	8.3125	10.0901
PEPD	peptidase D	355.847	0.457303	23	0.00498339	8.72727	9.89286
PF4	platelet factor 4	714.808	0.327151	12	0.000133957	3.72727	4.66667
PFAS	phosphoribosylformylglycinamidine synthase	434.767	0.461252	39	0.00951449	7.33333	8.08419
PFDN5	prefoldin subunit 5	1130.09	0.463532	51	0.00977712	6.03922	7.11205
PFKFB3	6-phosphofructo-2-kinase/fructose-2,6-biphosphatase 3	6.65838	0.458666	8	0.00498141	4.5	5.14286
PFKFB1	6-phosphofructo-2-kinase/fructose-2,6-biphosphatase 1	399.398	0.369676	9	0.00140267	2.75	3.25
PFKFB2	6-phosphofructo-2-kinase/fructose-2,6-biphosphatase 2	1250.91	0.458612	13	0.00525979	5.30769	5.75
PFKM	phosphofructokinase, muscle	952.208	0.464653	24	0.00768058	7.52174	8.09547
PFKP	phosphofructokinase, platelet	568.11	0.469704	45	0.0145257	8.53333	9.13011
PFKL	phosphofructokinase, liver	668.755	0.472998	36	0.0117488	8.57143	8.93869
CDK14	cyclin-dependent kinase 14	73.4839	0.373555	19	0.00420476	5.27778	5.58824
PFN1	profilin 1	4581.14	0.472185	52	0.0157655	10.1961	11.9403
PGC	progastricsin (pepsinogen C)	5.56268	0.349038	5	0.000859531	3	4
PGD	phosphogluconate dehydrogenase	229.19	0.460921	34	0.0100363	8.29412	9.12799
PGK1	phosphoglycerate kinase 1	626.486	0.468217	45	0.0166213	13.0222	13.7182
PGF	placental growth factor	0	0.322567	6	0.000120919	4.8	6
ABCB1	ATP-binding cassette, sub-family B (MDR/TAP), member 1	1096.49	0.456488	17	0.00481223	2.82353	3.70238
PGR	progesterone receptor	1747.52	0.472765	65	0.0127421	12.4219	15.8324
SLC25A3	solute carrier family 25 (mitochondrial carrier; phosphate carrier), member 3	603.976	0.466513	48	0.0157942	7.375	8.6003
PHB	prohibitin	3743.18	0.479367	88	0.0259676	16.4773	19.3514
PTPRS	protein tyrosine phosphatase, receptor type, S	249.507	0.462139	17	0.00557704	5.5	5.86667
PTPRN2	protein tyrosine phosphatase, receptor type, N polypeptide 2	21.077	0.351816	7	0.000857179	2.83333	3.4
PTPRO	protein tyrosine phosphatase, receptor type, O	315.679	0.396883	30	0.00444078	7.51724	7.83628
PTPRZ1	protein tyrosine phosphatase, receptor-type, Z polypeptide 1	137.365	0.359312	15	0.00154604	5.28571	5.69231
ABCD3	ATP-binding cassette, sub-family D (ALD), member 3	561.29	0.461031	26	0.0062527	5.44	6.10232
PEX19	peroxisomal biogenesis factor 19	433.908	0.460865	16	0.00474381	5.53333	6
PXN	paxillin	10421.3	0.484013	153	0.0312945	20.0987	37.0482
PEX5	peroxisomal biogenesis factor 5	589.184	0.456814	24	0.00552427	5.08696	6.16647
PYCR1	pyrroline-5-carboxylate reductase 1	673.47	0.458065	17	0.00877057	6.82353	7.29861
ALDH18A1	aldehyde dehydrogenase 18 family, member A1	430.936	0.461197	24	0.0111781	8.375	8.74901
PZP	pregnancy-zone protein	89.1581	0.330128	6	0.000152802	1.66667	2
QARS	glutaminyl-tRNA synthetase	1921.29	0.476043	85	0.0236514	18.1412	22.9871
PYGM	phosphorylase, glycogen, muscle	323.925	0.456488	20	0.00388755	4.47368	4.86508
QDPR	quinoid dihydropteridine reductase	112.149	0.457248	13	0.00560957	5.33333	5.9697
RAB3A	RAB3A, member RAS oncogene family	635.93	0.391907	17	0.00201703	5.75	6.28333
RAB3B	RAB3B, member RAS oncogene family	1029.41	0.456814	11	0.00363714	3.72727	4.14286
RAB6A	RAB6A, member RAS oncogene family	40.307	0.455623	12	0.00446873	4.5	4.92929
MAP4K2	mitogen-activated protein kinase kinase kinase kinase 2	272.862	0.457738	10	0.00461533	4.1	4.55556
RAB5A	RAB5A, member RAS oncogene family	1715.73	0.463756	45	0.00547624	6.56818	10.4882
RAB5B	RAB5B, member RAS oncogene family	1322.52	0.455947	19	0.00521154	3.78947	4.22183
RAB27A	RAB27A, member RAS oncogene family	1444.16	0.46454	18	0.00480189	2.88889	3.42542
RAB5C	RAB5C, member RAS oncogene family	936.906	0.467364	30	0.0107129	6	6.71223
RAC1	ras-related C3 botulinum toxin substrate 1 (rho family, small GTP binding protein Rac1)	13270.8	0.479247	114	0.0175919	10.9292	24.0092
RAD9A	RAD9 homolog A (S. pombe)	117.428	0.461086	24	0.0067517	6.95833	7.32225
RAC2	ras-related C3 botulinum toxin substrate 2 (rho family, small GTP binding protein Rac2)	284.851	0.459763	23	0.00647372	6.18182	6.77706
RAC3	ras-related C3 botulinum toxin substrate 3 (rho family, small GTP binding protein Rac3)	420.005	0.46081	19	0.0054344	4.26316	4.53472
PCSK9	proprotein convertase subtilisin/kexin type 9	172.629	0.456542	25	0.00466154	4.58333	5.58665
RAD51	RAD51 recombinase	10050.2	0.470624	65	0.013815	12.3906	17.4247
RAD21	RAD21 homolog (S. pombe)	14162.9	0.474106	141	0.0313496	16.3333	27.2652
RAD23A	RAD23 homolog A (S. cerevisiae)	3835.57	0.474516	104	0.0194189	22.5146	32.003
MOK	MOK protein kinase	29.2415	0.457139	12	0.00408028	4.63636	5.1
RAD51D	RAD51 paralog D	29.8784	0.333189	7	0.000425698	1.85714	2.23333
RAD52	RAD52 homolog (S. cerevisiae)	194.649	0.401986	38	0.00966954	9.10811	9.41279
RAF1	Raf-1 proto-oncogene, serine/threonine kinase	15935	0.486094	136	0.0234299	17.5556	32.1942
RAN	RAN, member RAS oncogene family	3316.31	0.475219	86	0.0221041	14.2235	19.3875
RALA	v-ral simian leukemia viral oncogene homolog A (ras related)	895.202	0.461418	43	0.00791553	6.80952	10.3376
RALB	v-ral simian leukemia viral oncogene homolog B	64.3909	0.454492	14	0.00368861	3.64286	3.98543
RANGAP1	Ran GTPase activating protein 1	2041.51	0.468274	53	0.0135529	10.75	13.1398
RAP1A	RAP1A, member of RAS oncogene family	2405.74	0.46454	47	0.00955455	7.71739	9.17671
RANBP1	RAN binding protein 1	1028.44	0.465778	29	0.00936572	5.31034	5.71315
RANBP2	RAN binding protein 2	1059.94	0.474223	76	0.0234397	19.24	21.4393
RAP1GDS1	RAP1, GTP-GDP dissociation stimulator 1	264.04	0.464877	26	0.00630998	6.30769	6.58727
RARA	retinoic acid receptor, alpha	5857.14	0.479845	111	0.0183738	16.6364	28.5662
RAP2A	RAP2A, member of RAS oncogene family	982.405	0.458502	21	0.00408295	5.1	5.48246
RAP2B	RAP2B, member of RAS oncogene family	21.8762	0.455893	8	0.00432619	3.125	3.57143
RARS	arginyl-tRNA synthetase	247.952	0.469246	42	0.0152795	14.0238	14.45
RASA1	RAS p21 protein activator (GTPase activating protein) 1	4995.81	0.483344	89	0.0134106	15.5	22.6421
RB1	retinoblastoma 1	12990.3	0.486586	168	0.0274302	20.3413	47.2478
ARID4A	AT rich interactive domain 4A (RBP1-like)	28.2425	0.458229	20	0.00725785	8.85	9.31579
KDM5A	lysine (K)-specific demethylase 5A	210.549	0.461252	25	0.0082566	8.56	8.98611
NUTM1	NUT midline carcinoma, family member 1	254.529	0.455785	8	0.00301728	2.375	2.71429
SERPINA4	serpin peptidase inhibitor, clade A (alpha-1 antiproteinase, antitrypsin), member 4	148.846	0.360762	13	0.00163768	1.15385	1.25
SERPINA1	serpin peptidase inhibitor, clade A (alpha-1 antiproteinase, antitrypsin), member 1	12594.8	0.46164	28	0.0045382	4.74074	7.71109
SERPINB5	serpin peptidase inhibitor, clade B (ovalbumin), member 5	348.583	0.46164	16	0.00583113	3.8125	4.06667
SERPINB6	serpin peptidase inhibitor, clade B (ovalbumin), member 6	1449.09	0.457248	10	0.00369416	2.9	3.22222
SERPINI1	serpin peptidase inhibitor, clade I (neuroserpin), member 1	7.5543	0.324829	3	0.000122789	1.66667	2.5
SERPINB13	serpin peptidase inhibitor, clade B (ovalbumin), member 13	47.0179	0.327904	6	0.000154397	0.833333	1
PIK3C2B	phosphatidylinositol-4-phosphate 3-kinase, catalytic subunit type 2 beta	437.311	0.466117	17	0.00630957	7.94118	8.5625
PIGR	polymeric immunoglobulin receptor	78.2358	0.336543	9	0.000505547	2.375	2.71429
PIK3C2A	3-kinase, catalytic subunit type 2 alpha;phosphatidylinositol-4-phosphate 3-kinase, catalytic subunit type 2 alpha	138.111	0.461751	20	0.00557284	3.75	3.94737
PIK3CB	phosphatidylinositol-4,5-bisphosphate 3-kinase, catalytic subunit beta	851.858	0.465327	19	0.00542816	7	7.38889
PIM1	Pim-1 proto-oncogene, serine/threonine kinase	532.08	0.471895	34	0.00917559	7.84848	8.33508
PIK3C3	phosphatidylinositol 3-kinase, catalytic subunit type 3	429.709	0.461806	26	0.00853556	7.19231	7.82431
PIK3CA	kinase, catalytic subunit alpha;phosphatidylinositol-4,5-bisphosphate 3-kinase, catalytic subunit alpha	2613.03	0.472823	59	0.00962828	7.61017	9.41312
PIK3R1	phosphoinositide-3-kinase, regulatory subunit 1 (alpha)	65508.3	0.498638	240	0.0265772	20.2385	91.5945
PIK3R2	phosphoinositide-3-kinase, regulatory subunit 2 (beta)	5193.68	0.486339	100	0.020176	19.4141	29.8226
PIK3CD	phosphatidylinositol-4,5-bisphosphate 3-kinase, catalytic subunit delta	1903.06	0.457684	17	0.00332185	5.6875	7.24524
PIK3CG	phosphatidylinositol-4,5-bisphosphate 3-kinase, catalytic subunit gamma	1129.13	0.462306	25	0.00453749	4.4	5.05362
PIN1	peptidylprolyl cis/trans isomerase, NIMA-interacting 1	15177.7	0.487449	140	0.0246205	12.0429	20.3157
TAB3	TGF-beta activated kinase 1/MAP3K7 binding protein 3	23.3468	0.456163	15	0.00419386	8.35714	9
PITPNA	phosphatidylinositol transfer protein, alpha	31.5708	0.459653	7	0.00342953	2.71429	3.16667
PIN4	protein (peptidylprolyl cis/trans isomerase) NIMA-interacting, 4 (parvulin)	370.899	0.461529	22	0.00520151	3.13636	3.30104
PKD1	polycystic kidney disease 1 (autosomal dominant)	860.483	0.465553	32	0.00688493	8.35484	8.81121
PLA2G4A	phospholipase A2, group IVA (cytosolic, calcium-dependent)	338.403	0.459489	22	0.00495586	5.66667	5.98333
PLAT	plasminogen activator, tissue	2129.88	0.369285	30	0.00248216	5.27586	8.13653
PLAU	plasminogen activator, urokinase	2183.91	0.459763	22	0.00456896	5.38095	6.51999
PLAUR	plasminogen activator, urokinase receptor	1539.94	0.38558	30	0.00316763	4.17241	5.46916
PLCG1	phospholipase C, gamma 1	13837.8	0.48383	143	0.0167804	17.5105	47.9259
PLCD1	phospholipase C, delta 1	95.6744	0.462251	12	0.0044975	5.75	6.40909
PLD2	phospholipase D2	2870.77	0.468617	33	0.00755047	6.63636	8.44509
PLEC	plectin	1675.02	0.478055	66	0.0213375	12.9545	15.723
PLCG2	phospholipase C, gamma 2 (phosphatidylinositol-specific)	608.482	0.469877	43	0.00779128	18.2619	20.3409
PLD1	hatidylcholine-specific;phospholipase D1, phosphatidylcholine-specific	276.221	0.465722	29	0.00636512	8.21429	8.87037
MAGI3	membrane associated guanylate kinase, WW and PDZ domain containing 3	507.358	0.455893	12	0.00301787	2.58333	2.81818
PLG	plasminogen	9993.09	0.39857	53	0.00621121	5.73077	12.5732
PLK1	polo-like kinase 1	5420.89	0.483222	94	0.0196571	15.0968	20.3945
TIPRL	TOR signaling pathway regulator	93.4188	0.463365	17	0.00682433	5.88235	6.25
PLS3	plastin 3	377.981	0.467705	26	0.0070609	4.76923	5.20836
PLSCR1	phospholipid scramblase 1	2911.24	0.477047	48	0.0083256	6.45833	7.92812
PML	promyelocytic leukemia	8669.7	0.488502	140	0.0293214	22.3165	34.5722
EXOSC10	exosome component 10	416.064	0.461363	34	0.0117348	9.90909	11.8201
PMS2	PMS2 postmeiotic segregation increased 2 (S. cerevisiae)	718.583	0.462473	45	0.00881315	6.73333	8.2463
PODXL	podocalyxin-like	192.064	0.453634	6	0.00314258	2.33333	2.8
SEPT5	septin 5	370.388	0.460865	10	0.00348163	4	4.5
POLA1	polymerase (DNA directed), alpha 1, catalytic subunit	385.094	0.459269	24	0.00892467	9.625	10.4271
POLR2C	polymerase (RNA) II (DNA directed) polypeptide C, 33kDa	1640.48	0.46816	58	0.0131522	14.1579	19.3615
POLR2D	polymerase (RNA) II (DNA directed) polypeptide D	648.235	0.462195	30	0.00617862	13.6552	15.2141
POLR2A	polymerase (RNA) II (DNA directed) polypeptide A, 220kDa	8394.79	0.480265	139	0.0285272	20.6812	41.0393
POLR2B	polymerase (RNA) II (DNA directed) polypeptide B, 140kDa	2469.26	0.469418	60	0.0153911	12.5	16.9675
PRCC	papillary renal cell carcinoma (translocation-associated)	62.4749	0.457847	7	0.00341326	2.71429	3.16667
POLR2E	polymerase (RNA) II (DNA directed) polypeptide E, 25kDa	1872.03	0.470394	66	0.0158396	15.4308	22.7042
PREP	prolyl endopeptidase	766.879	0.457085	12	0.00562624	4.16667	4.54545
PRCP	prolylcarboxypeptidase (angiotensinase C)	445.01	0.455083	10	0.00335231	2.6	2.92063
PRG2	proteoglycan 2, bone marrow (natural killer cell activator, eosinophil granule major basic protein)	376.339	0.455299	5	0.0028248	2.6	3.25
SRGN	serglycin	619.077	0.344072	11	0.000669392	1.63636	1.8
PRKAA1	protein kinase, AMP-activated, alpha 1 catalytic subunit	3065.55	0.474574	62	0.0130815	9.17742	11.842
PRIM1	primase, DNA, polypeptide 1 (49kDa)	22.8262	0.46081	12	0.00589819	7	7.63636
PRKAB2	protein kinase, AMP-activated, beta 2 non-catalytic subunit	2996.51	0.464092	46	0.00579552	6.8	8.6636
PRKACA	protein kinase, cAMP-dependent, catalytic, alpha	20527.2	0.487264	131	0.0199695	9.15267	21.4918
PRKAA2	protein kinase, AMP-activated, alpha 2 catalytic subunit	3260.8	0.466513	44	0.00714568	5.22727	6.52797
PRKAB1	protein kinase, AMP-activated, beta 1 non-catalytic subunit	5242.19	0.478293	124	0.0177252	5.6129	12.4311
PKIA	protein kinase (cAMP-dependent, catalytic) inhibitor alpha	29.4829	0.368683	7	0.00134297	2.14286	2.5
PRKACB	catalytic, beta;protein kinase, cAMP-dependent, catalytic, beta	1383.71	0.462028	30	0.00643781	5	6.27943
PRKACG	protein kinase, cAMP-dependent, catalytic, gamma	1403.71	0.453313	6	0.00247372	2.33333	2.8
PRKAR1B	protein kinase, cAMP-dependent, regulatory, type I, beta	44.7272	0.461751	14	0.00512964	6.61538	7.16667
PRKAG1	protein kinase, AMP-activated, gamma 1 non-catalytic subunit	262.096	0.461862	20	0.00490917	5.25	5.60526
PRKAR1A	protein kinase, cAMP-dependent, regulatory, type I, alpha	1184.53	0.471953	60	0.0143338	9.38983	11.7413
PRKCA	protein kinase C, alpha	25873.4	0.489186	169	0.0244352	13.756	35.9366
PRKCB	protein kinase C, beta	4262.86	0.479247	86	0.0154606	12.8235	17.7805
PRKAR2A	protein kinase, cAMP-dependent, regulatory, type II, alpha	640.619	0.461252	31	0.00554651	5.93333	6.7703
PRKAR2B	protein kinase, cAMP-dependent, regulatory, type II, beta	182.861	0.454545	12	0.00306155	4.63636	5.1
PRKCG	protein kinase C, gamma	1236.06	0.470624	43	0.00764044	6.92857	8.13688
PRKCH	protein kinase C, eta	118.435	0.462139	19	0.00566279	6.88889	7.29412
PRKCD	protein kinase C, delta	10200.2	0.488937	114	0.0214907	16.1327	27.5172
PRKCE	protein kinase C, epsilon	4221.39	0.473931	57	0.0107624	10.5714	13.5628
PRKD1	protein kinase D1	224.685	0.470279	33	0.0103125	11.6875	12.2954
PRKCZ	protein kinase C, zeta	3126.9	0.480986	81	0.0166095	15.6	20.617
PRKDC	protein kinase, DNA-activated, catalytic polypeptide	11680	0.494916	190	0.0472839	28.5767	51.2361
PRKCQ	protein kinase C, theta	901.219	0.465891	34	0.00759227	10.6061	11.3971
PRKCSH	protein kinase C substrate 80K-H	113.137	0.459159	24	0.00856738	7.20833	7.54969
MAPK1	mitogen-activated protein kinase 1	25859.4	0.495681	198	0.0301619	19.467	50.0917
MAPK3	mitogen-activated protein kinase 3	10283.8	0.48189	128	0.0189592	14.6929	28.0534
PRKG1	protein kinase, cGMP-dependent, type I	288.192	0.37046	25	0.00263742	3.625	3.91088
MAPK7	mitogen-activated protein kinase 7	797.863	0.471086	42	0.0116957	10.561	11.3068
MAPK8	mitogen-activated protein kinase 8	11294	0.48844	116	0.0203375	16.9478	28.3526
ERICH2	glutamate-rich 2	7.53157	0.330412	3	0.000273063	0.666667	1
MAPK6	mitogen-activated protein kinase 6	6736.52	0.472649	90	0.0124131	6.20225	11.5783
MAPK10	mitogen-activated protein kinase 10	902.717	0.467875	33	0.00783926	7.8125	8.45279
MAPK11	mitogen-activated protein kinase 11	201.531	0.404184	27	0.00565213	6.80769	7.55968
MAPK9	mitogen-activated protein kinase 9	2519.7	0.474516	57	0.0108389	10.3036	12.7715
MAP2K3	mitogen-activated protein kinase kinase 3	353.228	0.467136	19	0.00537091	7	7.41176
MAP2K1	mitogen-activated protein kinase kinase 1	2695.73	0.475925	67	0.0144435	12.8939	15.0545
MAP2K2	mitogen-activated protein kinase kinase 2	237.074	0.463421	24	0.00672939	8.73913	9.26894
EIF2AK2	eukaryotic translation initiation factor 2-alpha kinase 2	1896.14	0.473289	64	0.016379	13.3651	15.0367
PRLR	prolactin receptor	176.437	0.457902	20	0.00488297	5.84211	6.16667
RPS6	ribosomal protein S6	3533.17	0.482616	157	0.0529139	60.1847	81.562
RPS6KA1	ribosomal protein S6 kinase, 90kDa, polypeptide 1	4034.28	0.472765	60	0.0119472	10.1695	14.5624
PRNP	prion protein	578.208	0.384731	28	0.00350416	4.33333	4.88322
RPS5	ribosomal protein S5	827.379	0.474985	111	0.0397786	51.027	55.1062
RPS6KB1	ribosomal protein S6 kinase, 70kDa, polypeptide 1	1591.8	0.476515	52	0.0112792	9.69231	10.899
RPS6KA3	ribosomal protein S6 kinase, 90kDa, polypeptide 3	2132.14	0.471895	50	0.011762	11.5714	12.5284
RPS8	ribosomal protein S8	1695.06	0.480685	153	0.053103	59.2288	76.7743
RPS9	ribosomal protein S9	953.224	0.481227	107	0.039656	42.3738	45.9681
RPS7	ribosomal protein S7	1054.28	0.474281	115	0.0402762	46.3043	52.5119
RPS12	ribosomal protein S12	620.242	0.475984	83	0.0299604	43.7711	45.477
RPS13	ribosomal protein S13	977.371	0.476751	123	0.0429746	57.0732	65.3117
RPS10	ribosomal protein S10	1324.96	0.477937	90	0.0333016	36.0889	38.5319
RPS11	ribosomal protein S11	1115.86	0.479426	116	0.0403677	50.7328	55.5831
RPS15A	ribosomal protein S15a	1277.33	0.482253	130	0.0444983	58.0388	68.7066
RPS16	ribosomal protein S16	1776.3	0.486401	143	0.0496803	59.7063	73.7925
RPS14	ribosomal protein S14	1646.11	0.483465	125	0.0439286	47.264	53.6114
RPS18	ribosomal protein S18	1010.63	0.478889	80	0.029971	28.05	29.5412
RPS19	ribosomal protein S19	1729.75	0.48195	116	0.0389732	47.7391	53.1569
RPS17	ribosomal protein S17	300.404	0.46936	72	0.0287371	38.0556	38.9843
RPS20	ribosomal protein S20	1623.06	0.48298	111	0.0383169	47.955	52.7868
RPS26	ribosomal protein S26	738.484	0.476515	94	0.0324385	49.5319	53.0999
RPS23	ribosomal protein S23	745.213	0.475278	116	0.0403152	56.8879	63.8578
RPS24	ribosomal protein S24	664.385	0.47475	120	0.0420417	58.5917	66.8748
RPS27A	ribosomal protein S27a	15888	0.497413	213	0.0472065	30.3396	65.0355
RREB1	ras responsive element binding protein 1	221.591	0.457847	12	0.00625171	7.83333	8.54545
RRAS	related RAS viral (r-ras) oncogene homolog	68.699	0.462807	17	0.00509004	7.88235	8.375
RTKN	rhotekin	94.6997	0.462918	12	0.00402846	4.16667	4.54545
RRM1	ribonucleotide reductase M1	160.935	0.461751	31	0.00998452	7.9	8.30532
CLIP1	CAP-GLY domain containing linker protein 1	90.4239	0.459543	22	0.00602212	5.86364	6.14286
RXRA	retinoid X receptor, alpha	11081.6	0.479247	112	0.0154226	16.6126	37.6437
CRIPAK	cysteine-rich PAK1 inhibitor	4.87516	0.362907	6	0.00176511	2.16667	2.6
RXRB	retinoid X receptor, beta	1734.1	0.463365	46	0.00730732	8.64444	11.5991
RXRG	retinoid X receptor, gamma	360.556	0.458666	24	0.0049327	5.875	6.13959
RYR1	ryanodine receptor 1 (skeletal)	763.14	0.460203	19	0.00475877	6.66667	7.18235
RYR2	ryanodine receptor 2 (cardiac)	501.172	0.459818	27	0.00567359	7.23077	8.82101
S100A1	S100 calcium binding protein A1	202.425	0.374866	21	0.00307152	4.95	5.34572
SORT1	sortilin 1	227.803	0.455137	14	0.00341423	3.42857	3.76154
S100A4	S100 calcium binding protein A4	2220.75	0.466343	31	0.00741862	6.56667	7.78461
S100A8	S100 calcium binding protein A8	1885.31	0.470394	41	0.0109141	7.775	8.49406
S100A9	S100 calcium binding protein A9	1240.2	0.467534	53	0.0130195	11.1923	12.1983
S100A7	S100 calcium binding protein A7	76.8443	0.4637	19	0.00705469	6.72222	7.11765
S100A11	S100 calcium binding protein A11	119.825	0.45752	16	0.00598338	5.53333	5.92857
IQCJ-SCHIP1	IQCJ-SCHIP1 readthrough	250.685	0.368154	33	0.00408157	5.65625	6.54536
S100B	S100 calcium binding protein B	270.277	0.377813	25	0.00405511	5.04167	5.60225
SAFB	scaffold attachment factor B	848.026	0.466513	55	0.0151183	10.9091	12.3105
SARS	seryl-tRNA synthetase;tase	255.866	0.457738	24	0.00550357	4.66667	4.86957
ATXN1	ataxin 1	14595.1	0.477225	127	0.0187395	11.2063	25.8512
ATXN2	ataxin 2	463.774	0.467023	36	0.0111572	7.44444	8.23821
ATXN7	ataxin 7	2011.68	0.408869	54	0.00922063	7.22222	7.83204
SERPINB4	serpin peptidase inhibitor, clade B (ovalbumin), member 4	102.48	0.370996	9	0.0029043	2.11111	2.375
SCD	stearoyl-CoA desaturase (delta-9-desaturase)	78.2822	0.465665	7	0.00450917	2.85714	3.33333
TSN	translin	240.175	0.456597	23	0.00549689	4.72727	4.99603
TSG101	tumor susceptibility 101	11872.7	0.475219	85	0.0138627	9.35714	15.6027
TSC1	tuberous sclerosis 1	951.797	0.468445	46	0.00975693	8.75556	9.95989
TSC2	tuberous sclerosis 2	1723.99	0.474457	56	0.0114856	10.375	12.7347
TSHR	thyroid stimulating hormone receptor	241.25	0.463476	22	0.00514373	6.47619	6.85
TTC1	tetratricopeptide repeat domain 1	885.138	0.462473	41	0.00700374	5.21951	6.53889
DNAJC7	DnaJ (Hsp40) homolog, subfamily C, member 7	183.022	0.465948	35	0.0111456	11.1765	11.7239
TTC3	tetratricopeptide repeat domain 3	30.5175	0.456705	11	0.00376763	3.72727	4.1
TTN	titin	6773.69	0.473056	79	0.0177276	11.6667	17.0659
TUBA4A	tubulin, alpha 4a	4512.58	0.481709	105	0.0282109	17.1333	22.382
TUB	tubby bipartite transcription factor	8.21981	0.461031	10	0.00395867	6.9	7.66667
TTR	transthyretin	735.71	0.397786	30	0.00433108	4.68966	5.18151
TUFM	Tu translation elongation factor, mitochondrial	4886.33	0.476929	109	0.0340667	26.7798	32.481
CSNK2A3	casein kinase 2, alpha 3 polypeptide	1496.25	0.41798	81	0.0156017	6.98765	8.59572
TUBB2A	tubulin, beta 2A class IIa	2662.76	0.475219	73	0.0190801	12.589	15.4953
TUBG1	tubulin, gamma 1	6634	0.481046	131	0.0333619	25.2923	35.053
TNFRSF4	tumor necrosis factor receptor superfamily, member 4	38.476	0.334203	5	0.00049483	2.8	4.25
TXK	TXK tyrosine kinase	85.0905	0.349768	12	0.00103376	5.36364	5.9
TNFSF4	tumor necrosis factor (ligand) superfamily, member 4	0	0.328016	2	0.000208797	1.5	3
TYK2	tyrosine kinase 2	1785.7	0.469246	44	0.00835186	11.1395	13.3053
TYMS	thymidylate synthetase	187.596	0.458502	25	0.00699364	6.79167	7.5212
TXN	thioredoxin	1078.3	0.473989	57	0.0172143	11.0175	11.7615
TXNRD1	thioredoxin reductase 1	159.403	0.458612	24	0.00753059	4.79167	5.12184
TYRO3	TYRO3 protein tyrosine kinase	1595.22	0.466683	22	0.00566429	5.27273	5.52381
U2AF1	U2 small nuclear RNA auxiliary factor 1	847.942	0.466966	75	0.0215425	21.4933	23.2506
UBA52	ubiquitin A-52 residue ribosomal protein fusion product 1	989.511	0.468902	47	0.0116598	9.23913	9.90264
UBC	ubiquitin C	7.53712e+06	0.824046	3048	0.287732	47.6738	2970.03
UBB	ubiquitin B	5850.8	0.491625	131	0.0331599	17.7557	25.0113
UBE2D1	ubiquitin-conjugating enzyme E2D 1	5291.92	0.474457	111	0.0189247	12.5455	21.323
UBA7	ubiquitin-like modifier activating enzyme 7	803.62	0.452513	8	0.00283727	2.5	3.04762
UBE2E1	ubiquitin-conjugating enzyme E2E 1	584.493	0.463309	50	0.00958578	7.06122	8.99052
UBE2D2	ubiquitin-conjugating enzyme E2D 2	2837.4	0.470394	93	0.0157518	12.6196	20.7249
UBE2D3	ubiquitin-conjugating enzyme E2D 3	2322.62	0.469704	93	0.0165023	10.6522	16.0035
PROC	protein C (inactivator of coagulation factors Va and VIIIa)	1300.95	0.33616	14	0.000447015	4.07692	5.59286
UBE2G2	ubiquitin-conjugating enzyme E2G 2	187.611	0.461142	22	0.00592936	5.66667	6.06825
PROS1	protein S (alpha)	312.562	0.354052	10	0.00159785	2.3	2.55556
PROP1	PROP paired-like homeobox 1	14.2152	0.350374	6	0.00104689	2	2.4
PROX1	prospero homeobox 1	101.777	0.365286	17	0.00242038	5.5625	5.96667
PRSS2	protease, serine, 2 (trypsin 2)	98.4169	0.352947	3	0.000579404	1	1.5
KLK6	kallikrein-related peptidase 6	219.625	0.359951	12	0.00104311	1.91667	2.125
KLK7	kallikrein-related peptidase 7	153.833	0.46454	10	0.00347331	3.2	3.55556
PRTN3	proteinase 3	618.066	0.348658	14	0.000845514	2.76923	3.28889
HTRA1	HtrA serine peptidase 1	165.336	0.343887	10	0.000673959	1	1.11111
PSEN1	presenilin 1	9212.64	0.47764	82	0.0108004	9.17284	16.9156
PSMA1	proteasome (prosome, macropain) subunit, alpha type, 1	5240.07	0.478472	115	0.0212735	26.2895	40.7783
PSMA2	proteasome (prosome, macropain) subunit, alpha type, 2;ype, 2	1838.03	0.473697	102	0.0223577	32.6238	44.6451
PSMA5	proteasome (prosome, macropain) subunit, alpha type, 5	3339.83	0.477996	96	0.0218827	28.0208	38.7067
PSMA6	proteasome (prosome, macropain) subunit, alpha type, 6	2592.66	0.472707	107	0.0238037	29.4019	41.6242
PSMA3	proteasome (prosome, macropain) subunit, alpha type, 3	12390.7	0.483405	173	0.034429	26.5291	52.4971
PSMA4	proteasome (prosome, macropain) subunit, alpha type, 4	689.302	0.467477	74	0.0174628	32.6164	37.5278
PSMB2	proteasome (prosome, macropain) subunit, beta type, 2	427.609	0.464933	58	0.0132595	31.5862	33.6099
PSMB3	proteasome (prosome, macropain) subunit, beta type, 3	919.696	0.468388	79	0.0159903	31	37.3926
PSMA7	proteasome (prosome, macropain) subunit, alpha type, 7	3526.41	0.481528	100	0.0216808	29.5556	40.8898
PSMB1	proteasome (prosome, macropain) subunit, beta type, 1	2371.19	0.469934	99	0.0180602	24.5253	34.2039
PSMB6	proteasome (prosome, macropain) subunit, beta type, 6	166.31	0.461806	54	0.0129703	31.3333	33.1515
PSMB7	proteasome (prosome, macropain) subunit, beta type, 7	3841.37	0.463197	63	0.0118551	29.2903	32.4853
PSMB4	proteasome (prosome, macropain) subunit, beta type, 4;ropain) subunit, beta type, 4	877.752	0.472359	68	0.0148709	27.3676	30.4167
PSMB5	proteasome (prosome, macropain) subunit, beta type, 5	2390.67	0.471259	76	0.0157633	28.25	33.8252
PSMB9	proteasome (prosome, macropain) subunit, beta type, 9	397.34	0.461252	34	0.00627546	13.9697	15.9471
PSMB8	proteasome (prosome, macropain) subunit, beta type, 8	125.62	0.457629	36	0.00713639	19.2286	20.0212
PSMC3	proteasome (prosome, macropain) 26S subunit, ATPase, 3	2646.7	0.471432	87	0.0187018	28.9186	36.1481
PSMC1	proteasome (prosome, macropain) 26S subunit, ATPase, 1	1513.79	0.474106	80	0.0188953	29.375	33.8036
PSMC2	proteasome (prosome, macropain) 26S subunit, ATPase, 2	1633.58	0.472359	94	0.0195527	30.9247	39.5671
PSMC6	in) 26S subunit, ATPase, 6;proteasome (prosome, macropain) 26S subunit, ATPase, 6	888.473	0.469189	81	0.0188099	29.6375	35.0424
PSMD1	proteasome (prosome, macropain) 26S subunit, non-ATPase, 1	2721.41	0.475807	94	0.0225892	28.7553	35.8259
PSMC4	proteasome (prosome, macropain) 26S subunit, ATPase, 4	1341.33	0.466796	77	0.0176374	29.2727	33.4735
PSMC5	proteasome (prosome, macropain) 26S subunit, ATPase, 5	4003.3	0.478412	117	0.0266088	28.75	43.0825
PSMD4	proteasome (prosome, macropain) 26S subunit, non-ATPase, 4	4201.82	0.484013	115	0.0239943	27.9825	39.6683
NEK8	NIMA-related kinase 8	268.653	0.462139	13	0.00464022	6.75	7.36364
PSMD2	proteasome (prosome, macropain) 26S subunit, non-ATPase, 2	10143	0.482374	137	0.0294312	27.1544	48.0954
PSMD3	proteasome (prosome, macropain) 26S subunit, non-ATPase, 3	846.081	0.467932	78	0.0181648	30	33.6662
PSMD10	proteasome (prosome, macropain) 26S subunit, non-ATPase, 10	655.419	0.465046	52	0.011316	14.6923	15.7022
PSMD7	proteasome (prosome, macropain) 26S subunit, non-ATPase, 7	490.472	0.46426	65	0.0142772	31.9077	34.536
PSMD8	proteasome (prosome, macropain) 26S subunit, non-ATPase, 8	388.971	0.463924	65	0.0143655	30.8615	33.3497
PSMD13	proteasome (prosome, macropain) 26S subunit, non-ATPase, 13	568.89	0.468902	69	0.0156839	30.6377	33.1382
PSMD11	proteasome (prosome, macropain) 26S subunit, non-ATPase, 11	4917.44	0.481468	99	0.0231987	26.0303	33.3156
PSMD12	proteasome (prosome, macropain) 26S subunit, non-ATPase, 12	448.988	0.465046	71	0.0162112	32.4143	34.6913
PTBP1	polypyrimidine tract binding protein 1	690.482	0.476692	84	0.0299315	27.7711	30.458
PSME2	proteasome (prosome, macropain) activator subunit 2 (PA28 beta)	289.014	0.465158	38	0.00786059	19.8649	20.5414
PTRF	polymerase I and transcript release factor	3005.59	0.462918	18	0.00754575	5.55556	5.93464
PTEN	phosphatase and tensin homolog	5561.92	0.474106	75	0.013816	8.18667	11.8571
PTGDR	prostaglandin D2 receptor (DP)	81.2652	0.371032	5	0.00154126	2.6	3.25
PTGER2	prostaglandin E receptor 2 (subtype EP2), 53kDa;r 2 (subtype EP2), 53kDa	0	0.281026	1	2.01935e-05	1	0
PTGER3	prostaglandin E receptor 3 (subtype EP3)	796.049	0.343242	20	0.000708245	4.05	4.26316
PTGDS	prostaglandin D2 synthase 21kDa (brain)	9150.91	0.390831	19	0.00261459	3.72222	4.98824
PTGER1	prostaglandin E receptor 1 (subtype EP1), 42kDa	68.5751	0.332843	3	0.000269368	0.666667	1
TRIM59	tripartite motif containing 59	6.59241	0.457411	5	0.00393203	3.4	4.25
LIN9	lin-9 DREAM MuvB core complex component	44.7042	0.453046	11	0.0030279	8.1	9
PTGS1	prostaglandin-endoperoxide synthase 1 (prostaglandin G/H synthase and cyclooxygenase)	56.2387	0.345215	8	0.000766166	3.71429	4.83333
PTGIR	ostaglandin I2 (prostacyclin) receptor (IP);prostaglandin I2 (prostacyclin) receptor (IP)	2108.7	0.455569	13	0.00287151	4.83333	5.49091
PTGIS	prostaglandin I2 (prostacyclin) synthase	146.416	0.356481	4	0.000756067	3	4
PTH1R	parathyroid hormone 1 receptor	437.212	0.457031	12	0.00412794	4.16667	4.65455
PTGS2	prostaglandin-endoperoxide synthase 2 (prostaglandin G/H synthase and cyclooxygenase)	1727.2	0.46081	25	0.00757132	8.16667	10.7228
PTHLH	parathyroid hormone-like hormone	50.2227	0.353174	6	0.00134634	1.33333	1.6
PTK2	protein tyrosine kinase 2	13087.3	0.489373	111	0.0182872	18.3273	30.5052
PTK6	protein tyrosine kinase 6	564.885	0.471028	26	0.00661064	8.04	8.51414
PTMA	prothymosin, alpha	2306.1	0.469877	68	0.0141316	9.17647	11.1248
PTN	pleiotrophin	2556.18	0.39103	56	0.00601978	4.78182	7.56574
PTMS	parathymosin	1262.15	0.466061	20	0.00510638	4.8	5.13096
PTPN1	protein tyrosine phosphatase, non-receptor type 1	12408.9	0.480085	91	0.0138292	9.91111	16.6933
PTPN4	protein tyrosine phosphatase, non-receptor type 4 (megakaryocyte)	116.478	0.367345	13	0.00262927	3.92308	4.25
PTPN6	protein tyrosine phosphatase, non-receptor type 6	3291.73	0.477284	70	0.0113804	18.3043	24.5583
PTPN2	-receptor type 2;protein tyrosine phosphatase, non-receptor type 2	209.892	0.467023	26	0.00691938	7.92308	8.24
PTPN3	protein tyrosine phosphatase, non-receptor type 3	171.712	0.378855	20	0.00387448	3.4	3.58187
PTPN11	protein tyrosine phosphatase, non-receptor type 11	9763.58	0.481166	115	0.0166397	20.7456	39.3768
PTPN12	protein tyrosine phosphatase, non-receptor type 12	3608.09	0.47758	59	0.00859523	8.64407	11.6323
PTPRB	protein tyrosine phosphatase, receptor type, B	345.867	0.395088	31	0.0039973	7.23333	8.14223
PTPRC	protein tyrosine phosphatase, receptor type, C	4503.27	0.47294	61	0.00863015	12.4833	16.4822
PTPRJ	receptor type, J;protein tyrosine phosphatase, receptor type, J	4252.69	0.472649	66	0.00882312	9.98462	13.343
HIST2H2AB	histone cluster 2, H2ab	79.9815	0.464653	14	0.0072399	5.64286	6.07692
PTPRF	protein tyrosine phosphatase, receptor type, F	652.542	0.464148	22	0.00554745	6.95238	7.38032
PTPRG	osphatase, receptor type, G;protein tyrosine phosphatase, receptor type, G	392.679	0.460865	26	0.00456518	7.8	8.23077
RBBP4	retinoblastoma binding protein 4	3820.49	0.476279	123	0.0300136	23.9106	36.2286
RBBP5	retinoblastoma binding protein 5	348.228	0.466061	44	0.0109289	12.8605	14.9575
PTPRK	protein tyrosine phosphatase, receptor type, K	368.033	0.462529	27	0.00512455	6.92308	7.24833
RBL1	retinoblastoma-like 1	3529.24	0.471548	66	0.0136767	13.7692	20.6985
RBBP6	retinoblastoma binding protein 6	1446.25	0.468731	39	0.00993417	5.41026	6.13305
RBBP7	retinoblastoma binding protein 7	1219.92	0.46708	73	0.0172483	21.2055	26.2281
RBM4	RNA binding motif protein 4	378.261	0.465215	50	0.0186513	17.6	18.5484
RBL2	retinoblastoma-like 2	902.012	0.462195	43	0.00910754	10.814	13.4982
RCN1	reticulocalbin 1, EF-hand calcium binding domain	153.406	0.459269	27	0.0092697	6.18519	6.53925
RCVRN	recoverin	19.2293	0.34926	7	0.00107297	1.71429	2
RCN2	reticulocalbin 2, EF-hand calcium binding domain	388.26	0.467136	35	0.0107444	5.68571	5.88226
RDX	radixin	1553.44	0.462529	29	0.00696345	5.27586	5.83048
REL	v-rel avian reticuloendotheliosis viral oncogene homolog	7134.78	0.429129	98	0.0138435	9.09278	14.061
RELA	v-rel avian reticuloendotheliosis viral oncogene homolog A	25293.1	0.493328	213	0.0363917	22.8774	57.2149
RELB	v-rel avian reticuloendotheliosis viral oncogene homolog B	907.431	0.467477	75	0.016995	12.5811	15.2227
UPF1	UPF1 regulator of nonsense transcripts homolog (yeast)	1570.39	0.469819	62	0.0199035	14.2581	16.8344
RFC1	replication factor C (activator 1) 1, 145kDa	713.912	0.465948	47	0.0124137	15.2826	16.3137
RFC2	replication factor C (activator 1) 2, 40kDa	206.774	0.460755	34	0.0117104	11.0882	11.7799
RET	ret proto-oncogene	2529.12	0.471548	43	0.00790289	11.5714	14.0408
RFC5	replication factor C (activator 1) 5, 36.5kDa	364.403	0.466796	35	0.0131903	11.1714	11.7261
RFC3	replication factor C (activator 1) 3, 38kDa	201.718	0.463924	24	0.00846237	9.08333	9.78882
RFC4	replication factor C (activator 1) 4, 37kDa	655.496	0.470221	57	0.016868	17.5439	21.3744
TRIM27	tripartite motif containing 27	9567.92	0.475102	111	0.0161977	10.0727	19.0443
RFX5	regulatory factor X, 5 (influences HLA class II expression)	89.298	0.454868	10	0.00337762	3.4	3.77778
RFX4	regulatory factor X, 4 (influences HLA class II expression)	0	0.346928	3	0.000738599	2	4
RGS2	regulator of G-protein signaling 2	838.441	0.462529	30	0.00618244	3.9	4.55316
RGS3	regulator of G-protein signaling 3	225.006	0.467136	21	0.00758461	7.5	8.10439
RGS10	regulator of G-protein signaling 10	78.5129	0.463924	12	0.00448302	4.75	5.18182
RGS4	regulator of G-protein signaling 4	64.8117	0.368719	10	0.00181958	3	3.33333
RGS7	regulator of G-protein signaling 7	72.9045	0.368967	14	0.0029125	2.42857	2.61538
RGS16	regulator of G-protein signaling 16	105.959	0.373228	11	0.00153446	2.81818	3.1
SLC25A1	solute carrier family 25 (mitochondrial carrier; citrate transporter), member 1	142.152	0.459818	20	0.00810753	4.35	4.63743
OCLN	occludin	820.364	0.461031	27	0.00514226	6.11538	6.55869
SMARCA4	SWI/SNF related, matrix associated, actin dependent regulator of chromatin, subfamily a, member 4	7736.46	0.481588	147	0.0313932	26.0274	45.9346
SMARCB1	SWI/SNF related, matrix associated, actin dependent regulator of chromatin, subfamily b, member 1	3015.09	0.480565	79	0.0193423	18.0513	21.8523
SMARCA2	SWI/SNF related, matrix associated, actin dependent regulator of chromatin, subfamily a, member 2	1885.8	0.471201	81	0.0184406	20.2963	23.5419
HLTF	helicase-like transcription factor	150.988	0.459214	23	0.0079203	6.26087	6.54545
SMARCD1	SWI/SNF related, matrix associated, actin dependent regulator of chromatin, subfamily d, member 1	3408.51	0.469074	48	0.0111138	10.7083	12.1989
SMARCC1	SWI/SNF related, matrix associated, actin dependent regulator of chromatin, subfamily c, member 1	1794.58	0.475337	78	0.0198587	19.3117	22.4335
SMARCC2	SWI/SNF related, matrix associated, actin dependent regulator of chromatin, subfamily c, member 2	1510.37	0.474867	71	0.019402	16.662	18.9221
SMN1	survival of motor neuron 1, telomeric	5440.86	0.475219	127	0.0257899	17.4127	27.798
SMN2	survival of motor neuron 2, centromeric	5440.86	0.475219	127	0.0257899	17.4127	27.798
SMARCD3	SWI/SNF related, matrix associated, actin dependent regulator of chromatin, subfamily d, member 3	295.094	0.463421	25	0.00587752	7.32	7.73674
LAMA1	laminin, alpha 1	2203.28	0.463868	15	0.00319334	3.13333	3.41429
SMARCE1	SWI/SNF related, matrix associated, actin dependent regulator of chromatin, subfamily e, member 1	4092.36	0.472765	71	0.0145943	13.7429	16.6798
SNAI1	snail family zinc finger 1	1774.53	0.468331	46	0.0114367	13.3696	13.882
SUMO3	small ubiquitin-like modifier 3	60003.9	0.506454	456	0.0845724	31.011	158.51
SUMO2	small ubiquitin-like modifier 2	256525	0.545313	870	0.129397	34.5961	406.741
SNAP25	synaptosomal-associated protein, 25kDa	596.236	0.467534	18	0.00447864	4.88889	5.69328
SNCA	synuclein, alpha (non A4 component of amyloid precursor)	11921	0.485602	111	0.0218168	15.8545	24.3363
SNCG	synuclein, gamma (breast cancer-specific protein 1)	685.293	0.37312	24	0.00328377	2.29167	2.59716
SNRPA1	small nuclear ribonucleoprotein polypeptide A'	1941.59	0.470912	81	0.0214389	19.2469	21.4843
FSCN1	fascin actin-bundling protein 1	264.149	0.464484	33	0.0106863	5.87879	6.07285
SNRNP70	small nuclear ribonucleoprotein 70kDa (U1)	3412.28	0.479367	89	0.0272455	20.8876	23.0496
SNRPC	small nuclear ribonucleoprotein polypeptide C	1440.82	0.464092	49	0.0128029	12.875	14.277
SNRPD1	small nuclear ribonucleoprotein D1 polypeptide 16kDa	1006.31	0.478115	87	0.0291821	28.3103	32.0147
SNRPB	small nuclear ribonucleoprotein polypeptides B and B1	2781.63	0.46856	75	0.0199125	16.3378	20.4967
SNRPB2	small nuclear ribonucleoprotein polypeptide B	526.182	0.462084	41	0.0118041	9.78049	10.2018
ZSCAN1	zinc finger and SCAN domain containing 1	206.655	0.373446	20	0.00229846	4	4.22222
SNRPF	small nuclear ribonucleoprotein polypeptide F	643.67	0.46896	46	0.0136948	9.82609	11.0252
SNRPD2	small nuclear ribonucleoprotein D2 polypeptide 16.5kDa	903.969	0.474926	76	0.0245598	24.8267	27.393
SNRPD3	small nuclear ribonucleoprotein D3 polypeptide 18kDa	1506.5	0.470049	72	0.023602	18.7222	20.6389
SNTA1	syntrophin, alpha 1	1646.19	0.368189	26	0.00262058	1.80769	2.35331
SNTB1	syntrophin, beta 1 (dystrophin-associated protein A1, 59kDa, basic component 1)	3.01601	0.452406	4	0.00235957	2	2.66667
SNTB2	syntrophin, beta 2 (dystrophin-associated protein A1, 59kDa, basic component 2)	59.3199	0.453955	10	0.00284094	4.22222	4.75
SNX1	sorting nexin 1	1344.62	0.469131	29	0.00510072	7.96429	8.67384
SNX2	sorting nexin 2	756.298	0.462306	27	0.00503282	9	9.8689
SOD2	superoxide dismutase 2, mitochondrial	1376.61	0.46544	34	0.00807527	6.66667	7.8575
SOD1	superoxide dismutase 1, soluble	270.003	0.461252	36	0.00724144	7.54286	7.91439
SORD	sorbitol dehydrogenase	235.793	0.456326	21	0.00472962	5.25	5.85159
KLK9	ase 9;kallikrein-related peptidase 9	64.9122	0.381676	9	0.00202058	2	2.25
SON	SON DNA binding protein	827.018	0.464372	53	0.015913	16.8113	17.6785
SOX2	SRY (sex determining region Y)-box 2	9208.06	0.428412	155	0.0192183	8.57792	22.3573
SOS1	son of sevenless homolog 1 (Drosophila)	1476.56	0.474048	57	0.00986814	17.5	20.2604
SOS2	son of sevenless homolog 2 (Drosophila)	186.956	0.402281	22	0.00413254	8.09091	8.48095
SOX5	SRY (sex determining region Y)-box 5	230.8	0.375195	18	0.00214856	3.58824	3.8125
SP2	Sp2 transcription factor	46.0697	0.382169	9	0.00212629	2.22222	2.5
SP3	Sp3 transcription factor	766.648	0.464092	27	0.00951996	11.8889	12.5054
SP1	Sp1 transcription factor	16039.8	0.491437	179	0.0315705	23.1461	49.6272
SPARC	secreted protein, acidic, cysteine-rich (osteonectin)	490.255	0.363731	19	0.00168855	6.66667	7.20364
ODF3L2	outer dense fiber of sperm tails 3-like 2	2.48867	0.361135	2	0.000837823	1	2
SPINK1	serine peptidase inhibitor, Kazal type 1	0	0.260713	1	4.48715e-06	0	0
SPOCK1	sparc/osteonectin, cwcv and kazal-like domains proteoglycan (testican) 1	49.2153	0.326262	4	0.000119154	1.25	1.66667
SPP1	secreted phosphoprotein 1	4043.18	0.399024	57	0.00771268	2.77193	3.49581
SPN	sialophorin	11.8194	0.352494	7	0.00123613	2.28571	2.66667
SPTA1	spectrin, alpha, erythrocytic 1	251.455	0.459104	23	0.00501266	5.43478	6.04978
SPTBN1	spectrin, beta, non-erythrocytic 1	2930.76	0.479726	82	0.0236194	12.3659	15.0891
SPTAN1	spectrin, alpha, non-erythrocytic 1	4837.34	0.478412	102	0.0268736	15.5882	20.9757
SRC	SRC proto-oncogene, non-receptor tyrosine kinase	84992.4	0.510285	334	0.0400935	23	124.514
SREBF1	sterol regulatory element binding transcription factor 1	10766.8	0.470509	60	0.0118384	14.0508	20.4484
SRI	sorcin	164.648	0.459598	16	0.0054337	4.66667	5
SREBF2	sterol regulatory element binding transcription factor 2	1152.17	0.467989	50	0.0112295	11.7347	14.2171
SRP14	signal recognition particle 14kDa (homologous Alu RNA binding protein)	358.649	0.46426	46	0.0159053	11.8261	12.5357
SRPK1	SRSF protein kinase 1	12677.5	0.482313	115	0.0236608	16.4035	31.0598
SRPK2	SRSF protein kinase 2	6289.08	0.47569	98	0.0181344	14.4433	23.2219
SRP72	signal recognition particle 72kDa	44.4677	0.456217	15	0.00685118	4.4	4.71429
TRIM21	tripartite motif containing 21	955.181	0.466456	52	0.0123593	9.05882	10.5052
SRPR	signal recognition particle receptor (docking protein)	13.3932	0.458448	8	0.00512619	3.375	3.97143
SSBP1	single-stranded DNA binding protein 1, mitochondrial	2278.7	0.473056	58	0.0177082	14.0526	17.1408
SSB	Sjogren syndrome antigen B (autoantigen La)	1462.99	0.473931	60	0.0198459	12.1525	13.3563
SSR4	signal sequence receptor, delta	679.766	0.467591	39	0.0125248	6.51282	6.84679
SSR1	signal sequence receptor, alpha	342.585	0.462251	34	0.011382	8.47059	8.98834
SSTR2	somatostatin receptor 2	737.713	0.362155	6	0.000875757	1.16667	1.4
SS18	location, chromosome 18;synovial sarcoma translocation, chromosome 18	33.4293	0.463086	18	0.00915031	6.05556	6.41176
STAC	SH3 and cysteine rich domain	37.298	0.371965	8	0.00180188	1.125	1.28571
ST13	suppression of tumorigenicity 13 (colon carcinoma) (Hsp70 interacting protein)	1361.4	0.469934	40	0.0117865	8	8.27912
ST14	suppression of tumorigenicity 14 (colon carcinoma)	805.358	0.459653	17	0.00353517	4.375	5.02222
STAT2	signal transducer and activator of transcription 2, 113kDa	569.194	0.46725	26	0.00708679	10.24	11.1122
STAT3	signal transducer and activator of transcription 3 (acute-phase response factor)	29634.7	0.493708	166	0.0263734	19.2545	45.9869
STAT5	Signal transducer and activator of transcription 5A	18539.2	0.489622	149	0.0239626	16.2027	36.4375
STAT5B	signal transducer and activator of transcription 5B	3294.55	0.478115	58	0.00930977	14.4211	19.5363
STAT6	signal transducer and activator of transcription 6, interleukin-4 induced	2939.19	0.467591	51	0.0102176	10.48	12.4952
STAT4	signal transducer and activator of transcription 4	50.813	0.457466	13	0.00398512	6.33333	6.90909
STAT1	Signal transducer and activator of transcription 1-alpha/beta	5396.18	0.480025	73	0.0127988	15.6389	21.8564
STAU1	staufen double-stranded RNA binding protein 1	9494.59	0.490621	232	0.0534956	27.3247	61.7396
UBE2L3	ubiquitin-conjugating enzyme E2L 3	1226.4	0.471721	70	0.0151228	11.7536	14.0327
UBE2I	ubiquitin-conjugating enzyme E2I	23318.9	0.497091	236	0.0421526	22.7149	63.1039
UBE2V2	ubiquitin-conjugating enzyme E2 variant 2	1286.08	0.463086	33	0.00634193	7.33333	7.67633
UBE3A	ubiquitin protein ligase E3A	5038.68	0.480385	87	0.0181516	13.3256	18.2993
UBE2N	ubiquitin-conjugating enzyme E2N	1596.59	0.470855	66	0.0131117	11.0923	14.2809
UBE2V1	ubiquitin-conjugating enzyme E2 variant 1	370.665	0.462362	44	0.00920336	12.5581	13.748
SUMO1	small ubiquitin-like modifier 1	106770	0.519946	540	0.0884536	29.9091	200.556
UBTF	upstream binding transcription factor, RNA polymerase I	440.31	0.466683	47	0.0137348	12.3478	13.5918
NCOA4	nuclear receptor coactivator 4	29.7821	0.459818	12	0.00462375	5.91667	6.45455
CCDC6	coiled-coil domain containing 6	149.223	0.459269	23	0.00655791	6.30435	6.72078
CEP57L1	centrosomal protein 57kDa-like 1	3362.29	0.460534	30	0.00397201	5.82759	7.28883
SHOC2	soc-2 suppressor of clear homolog (C. elegans)	27.3174	0.464428	9	0.00483073	4.88889	5.5
ADAM12	ADAM metallopeptidase domain 12	63.5516	0.356745	8	0.00121481	1.875	2.14286
PDHX	pyruvate dehydrogenase complex, component X	750.328	0.456272	14	0.0039032	3.78571	4.34615
CUL5	cullin 5	16719.1	0.488875	252	0.0564969	32.1992	81.6246
KMT2D	lysine (K)-specific methyltransferase 2D	527.038	0.460038	23	0.00559459	6.52174	7.1732
AAAS	achalasia, adrenocortical insufficiency, alacrimia	31.971	0.459653	10	0.00588105	3.7	4.11111
ANP32A	acidic (leucine-rich) nuclear phosphoprotein 32 family, member A	503.109	0.463924	45	0.0109465	9.68889	10.483
RHEB	Ras homolog enriched in brain	334.782	0.459269	25	0.00434396	4.72	4.98718
RNF4	ring finger protein 4	274.766	0.463868	38	0.0102011	10.3243	11.0411
RNF2	ring finger protein 2	47573.1	0.504593	414	0.0706105	25.7385	131.973
RNF5	ring finger protein 5, E3 ubiquitin protein ligase	334.597	0.457793	31	0.00511841	7.7	8.81975
ROCK1	Rho-associated, coiled-coil containing protein kinase 1	1787.66	0.462918	39	0.00630862	6.13158	7.88109
ROS1	ROS proto-oncogene 1 , receptor tyrosine kinase	3.99622	0.372001	7	0.00161734	3.42857	4
RORB	RAR-related orphan receptor B	196.391	0.358174	15	0.0017685	1.6	1.75934
RORC	RAR-related orphan receptor C	59.6423	0.352042	14	0.00204933	3.07143	3.30769
RPA1	replication protein A1, 70kDa	19983.7	0.495426	291	0.0568131	27.9793	95.3913
RPA2	replication protein A2, 32kDa	16017	0.496129	263	0.0507497	21.4259	66.6485
RPL3	ribosomal protein L3	1194.42	0.477996	110	0.0409391	46.3727	50.0494
RPA3	replication protein A3, 14kDa	9357.13	0.487449	235	0.0467532	22.0299	60.2543
RPL5	ribosomal protein L5	2699.03	0.481649	155	0.0507876	58.5974	79.9555
RPL4	ribosomal protein L4	2115.03	0.48383	142	0.048775	57.5211	71.9833
RPL7A	ribosomal protein L7a	978.711	0.477877	125	0.0444433	55.784	64.6272
RPL8	ribosomal protein L8	989.983	0.476515	109	0.0413932	50.8165	55.8868
UBE2E4P	ubiquitin-conjugating enzyme E2E 4 pseudogene	518.437	0.464036	51	0.0114728	10.02	11.9929
RPL6	ribosomal protein L6	1540.45	0.480625	148	0.0526138	62.2635	78.7017
RPL7	ribosomal protein L7	1116.81	0.479785	136	0.049419	60.7407	71.747
RPL11	ribosomal protein L11	3079.81	0.480685	140	0.0474157	58.0863	71.4695
RPL12	ribosomal protein L12	1448.39	0.479666	108	0.039505	54.963	59.101
RPL9	ribosomal protein L9	2224.82	0.472882	103	0.0375118	54.1942	57.412
RPL10	ribosomal protein L10	668.405	0.474457	82	0.0304284	36.7927	37.5161
RPL17	ribosomal protein L17	480.385	0.473989	94	0.0345658	52.4574	54.9951
RPL18	ribosomal protein L18	835.385	0.477403	130	0.0463447	59.7	69.4578
RPL13	ribosomal protein L13	1752.78	0.480745	114	0.039554	40.1842	43.7958
RPL15	ribosomal protein L15	824.038	0.473464	116	0.041806	56.0086	62.1422
RPL21	ribosomal protein L21	867.209	0.474985	113	0.0406571	55.8673	61.6633
RPL18A	ribosomal protein L18a	1660.38	0.472301	103	0.034819	49.3301	53.2988
RPL19	ribosomal protein L19	680.418	0.473406	123	0.0436014	58.9106	68.0244
MRPL23	mitochondrial ribosomal protein L23	367.867	0.456597	29	0.00804627	7.44828	8.35644
RPL22	ribosomal protein L22	819.014	0.478055	97	0.0355247	44.6289	46.1809
RPL23A	ribosomal protein L23a	2046.45	0.479426	141	0.0456372	53.3121	68.674
RPL27	ribosomal protein L27	421.618	0.46725	68	0.0247647	31.6176	33.1291
RPL30	ribosomal protein L30	716.771	0.476988	97	0.0351488	48.8969	51.3853
RPL24	ribosomal protein L24	1183.72	0.47569	113	0.0388655	47.0442	51.5519
RPL29	ribosomal protein L29	778.285	0.467534	53	0.018991	26.3774	27.1594
RPL31	ribosomal protein L31	1046.39	0.478472	110	0.0394167	53.6727	57.3902
RPL27A	ribosomal protein L27a	514.007	0.470855	81	0.030179	34.679	36.2951
RPL28	ribosomal protein L28	298.395	0.467307	40	0.0172798	14.175	14.634
RPL32	ribosomal protein L32	245.578	0.464653	59	0.0223512	34.8814	35.6786
RPL37A	ribosomal protein L37a	1983.17	0.473756	91	0.0306394	45.8352	47.5996
RPL38	ribosomal protein L38	939.83	0.471837	70	0.0226422	19.8714	21.2938
RPL36AL	ribosomal protein L36a-like	83.3037	0.457303	6	0.00370798	2.66667	3.2
RPL36A	ribosomal protein L36a	61.477	0.455947	8	0.00416714	2.5	2.85714
RPLP1	ribosomal protein, large, P1	1372.56	0.468788	85	0.0271127	28.2143	31.2331
RPLP0	ribosomal protein, large, P0	1723.02	0.481166	131	0.0465747	49.6794	58.2032
RPN1	ribophorin I	1240.94	0.476751	60	0.0197096	11.8833	13.3536
RPN2	ribophorin II	557.98	0.465891	42	0.0124188	7.38095	7.69412
MRPL12	mitochondrial ribosomal protein L12	287.635	0.460038	38	0.0119834	13.3784	15.7865
RPS3A	ribosomal protein S3A	4411	0.484013	158	0.053388	55.8291	74.9053
RPS4X	ribosomal protein S4, X-linked	1369.83	0.48304	149	0.0522401	62.6376	80.7297
RPS2	ribosomal protein S2	2855.4	0.481468	154	0.0512657	58.6234	77.5081
RPS3	ribosomal protein S3	2861.26	0.486647	171	0.0558425	56.2865	80.5739
HIST2H3A	histone cluster 2, H3a	1419.89	0.470164	66	0.0143982	7.43939	9.32042
SCNN1G	sodium channel, non voltage gated 1 gamma subunit	91.7301	0.454814	11	0.00308937	3.90909	4.3
SCNN1B	sodium channel, non voltage gated 1 beta subunit	119.062	0.454438	14	0.00325501	4.21429	4.74615
CCL2	chemokine (C-C motif) ligand 2	1956.24	0.340899	19	0.00102964	3.83333	4.65241
CCL3	chemokine (C-C motif) ligand 3;ine (C-C motif) ligand 3	634.103	0.335691	12	0.000271908	4.54545	5.43333
CCL5	chemokine (C-C motif) ligand 5	9014.15	0.372181	34	0.00219908	3.39394	5.98197
CCL7	chemokine (C-C motif) ligand 7	2018.72	0.33731	17	0.000280779	2.9375	3.94372
CCL4	chemokine (C-C motif) ligand 4	62.3444	0.325296	10	8.8251e-05	5.22222	5.875
CCL13	chemokine (C-C motif) ligand 13	2204.51	0.354247	9	0.000591314	1.11111	1.29167
CCL8	chemokine (C-C motif) ligand 8	211.402	0.323544	9	6.68258e-05	0.777778	0.875
CCL11	chemokine (C-C motif) ligand 11	164.014	0.325765	10	0.000152269	2.66667	3.125
CCL16	chemokine (C-C motif) ligand 16	3.67357	0.26973	3	2.84462e-05	1.33333	2
CCL22	chemokine (C-C motif) ligand 22	40.3048	0.3382	3	0.00061813	1	1.5
CXCL5	chemokine (C-X-C motif) ligand 5	213.429	0.286257	4	7.39815e-05	0.25	0.333333
ATXN1L	ataxin 1-like	389.73	0.364317	30	0.00271118	4.13793	5.07562
CXCL6	chemokine (C-X-C motif) ligand 6	0	0.263627	1	1.10716e-05	1	0
SDC1	syndecan 1	1911.61	0.465948	18	0.00353051	2.66667	2.94379
SDCBP	syndecan binding protein (syntenin)	10304.5	0.469762	68	0.0085126	6.35821	10.984
CXCL12	chemokine (C-X-C motif) ligand 12	604.725	0.353368	12	0.00104451	3.81818	4.2
SDC2	syndecan 2	4682.08	0.462696	28	0.00438879	5.77778	7.33964
KRT27	keratin 27, type I	5.95493	0.331237	4	0.000294571	1.5	2
SDC4	syndecan 4	1203.09	0.459214	20	0.00348359	5.31579	5.65556
SDHB	subunit B, iron sulfur (Ip);succinate dehydrogenase complex, subunit B, iron sulfur (Ip)	205.275	0.458666	28	0.00859008	6.57143	7.48263
SDF2	stromal cell-derived factor 2	11.2802	0.375525	4	0.00165902	1.25	1.66667
SDHA	flavoprotein (Fp);succinate dehydrogenase complex, subunit A, flavoprotein (Fp)	634.881	0.466513	48	0.0167377	10.5208	13.224
SEC13	SEC13 homolog (S. cerevisiae)	310.808	0.464709	31	0.0101711	8.13333	9.09127
SEL1L	sel-1 suppressor of lin-12-like (C. elegans)	144.432	0.461031	19	0.00505597	6.21053	6.73413
SELE	selectin E	567.601	0.352752	17	0.00168957	2.35294	2.88269
NCCRP1	non-specific cytotoxic cell receptor protein 1 homolog (zebrafish)	0	0.454545	2	0.00295503	2	4
SELPLG	selectin P ligand	5965.38	0.345711	15	0.000704953	3.57143	4.5676
SEMA3F	sema domain, immunoglobulin domain (Ig), short basic domain, secreted, (semaphorin) 3F	967.8	0.452939	5	0.00232015	2.8	3.5
SELL	selectin L	2959.21	0.459653	14	0.0033718	3.21429	3.88718
SELP	selectin P (granule membrane protein 140kDa, antigen CD62)	454.936	0.336425	13	0.000460415	2.5	3.66364
TGFA	h factor, alpha;transforming growth factor, alpha	584.595	0.368931	17	0.00133179	2.9375	4.28737
TGFB1	transforming growth factor, beta 1	57030.5	0.482434	92	0.00815287	6.45055	31.4435
TGFB3	transforming growth factor, beta 3	96.4707	0.335486	11	0.000419355	3.36364	4.00833
TGFB1I1	transforming growth factor beta 1 induced transcript 1	897.441	0.464765	31	0.0067018	6.32258	6.90911
TGFB2	transforming growth factor, beta 2	5039.27	0.465327	21	0.0036014	6.8	9.67201
TGFBR2	transforming growth factor, beta receptor II (70/80kDa)	16764.4	0.477937	67	0.0101961	10.3788	18.5793
TGFBI	transforming growth factor, beta-induced, 68kDa	95.6802	0.350182	10	0.00101202	2.5	2.79167
TGFBR1	transforming growth factor, beta receptor 1	27130.4	0.482798	158	0.0175923	12.3822	49.5341
TGM2	transglutaminase 2	8462.43	0.480145	84	0.0177998	13.1325	19.4003
TGFBR3	transforming growth factor, beta receptor III	100.785	0.343304	9	0.000692759	3.77778	4.25
THBD	thrombomodulin	60.0012	0.277157	5	2.64175e-05	2.4	3
NLRP10	NLR family, pyrin domain containing 10	0	0.365009	2	0.000994671	2	4
THBS1	thrombospondin 1	6726.7	0.46499	36	0.00448541	5.47222	7.90474
GPIHBP1	glycosylphosphatidylinositol anchored high density lipoprotein binding protein 1;igh density lipoprotein binding protein 1	0	0.317349	1	4.07076e-05	1	0
THBS2	thrombospondin 2	536.653	0.454438	5	0.00226688	2.5	3.33333
THOP1	thimet oligopeptidase 1	545.413	0.464148	25	0.00700127	6.32	6.84108
THPO	thrombopoietin	6.52664	0.338052	2	0.00040614	0.5	1
THRSP	thyroid hormone responsive	252.292	0.367661	22	0.00241278	4.38095	4.6
THRA	thyroid hormone receptor, alpha	2772.92	0.469189	71	0.0123654	12.9286	18.5049
THRB	thyroid hormone receptor, beta	1989.76	0.408044	64	0.00856915	9.55556	14.0361
TIAM1	T-cell lymphoma invasion and metastasis 1	513.129	0.464036	34	0.00608479	7.45455	8.52369
TIMP2	TIMP metallopeptidase inhibitor 2	400.615	0.352817	20	0.00186414	1.25	1.32982
TIMP3	TIMP metallopeptidase inhibitor 3	248.595	0.331066	8	0.000178771	1.125	1.28571
TIE1	tyrosine kinase with immunoglobulin-like and EGF-like domains 1	123.849	0.374866	15	0.0026839	4.5	4.84615
TIMP1	TIMP metallopeptidase inhibitor 1;tidase inhibitor 1	1970.77	0.457902	10	0.00405701	2.6	2.88889
TJP1	tight junction protein 1	694.533	0.46708	44	0.0104061	8.88372	10.166
TK1	thymidine kinase 1, soluble	7293.52	0.476811	82	0.0142492	8.8642	13.846
TIMP4	TIMP metallopeptidase inhibitor 4	0	0.319591	2	4.33141e-05	1.5	3
TKT	transketolase	370.139	0.464484	36	0.01266	8.85714	9.24476
ICAM5	intercellular adhesion molecule 5, telencephalin	15.1343	0.342997	4	0.000638096	1.5	2
TLE4	transducin-like enhancer of split 4	17.1253	0.454653	9	0.00364115	3.11111	3.5
TLE1	transducin-like enhancer of split 1 (E(sp1) homolog, Drosophila)	1904.79	0.465609	54	0.00908794	7.50943	9.90091
TLN1	talin 1	2911.72	0.475513	68	0.0179298	12.9265	15.1154
TLR3	toll-like receptor 3	634.103	0.365772	23	0.00224031	6.5	7.28095
TLR4	toll-like receptor 4	3345.74	0.467818	39	0.00690206	9.05263	12.0117
TLR2	toll-like receptor 2	1424.08	0.395007	30	0.00307252	4.58621	5.21513
TMF1	TATA element modulatory factor 1	35.2614	0.456163	10	0.0035941	3.4	3.77778
TMPO	thymopoietin	5.01389	0.365564	8	0.0020193	4.75	5.42857
ANKRD13D	ankyrin repeat domain 13 family, member D	10.1392	0.465384	5	0.00366475	3.4	4.25
COMMD3-BMI1	COMMD3-BMI1 readthrough	9077.23	0.482737	195	0.0331802	17.1753	45.454
CLEC3B	C-type lectin domain family 3, member B	140.322	0.369925	14	0.00188875	3.84615	4.16667
TNFAIP2	tumor necrosis factor, alpha-induced protein 2	1.41738	0.452353	4	0.00304285	2.5	3.33333
KRT79	keratin 79, type II	54.681	0.457575	13	0.00416813	4.53846	4.91667
TNF	tumor necrosis factor	23549.4	0.468902	71	0.00948221	10.3571	18.026
TNFRSF1A	tumor necrosis factor receptor superfamily, member 1A	10658.8	0.487449	148	0.0249617	18.3333	36.5506
TNFRSF1B	tumor necrosis factor receptor superfamily, member 1B	3850.34	0.471143	98	0.0186643	11.1546	16.6536
TNFAIP3	tumor necrosis factor, alpha-induced protein 3	992.851	0.466061	57	0.0115192	13.3929	16.2517
TNNI3	troponin I type 3 (cardiac)	17.7847	0.455623	12	0.0037656	5.90909	6.5
TNP1	transition protein 1 (during histone to protamine replacement)	132.355	0.343273	8	0.000678628	1.625	1.91429
TNNT1	troponin T type 1 (skeletal, slow)	3170.68	0.465835	39	0.00696709	6.68421	8.11205
TNXB	tenascin XB	41.6838	0.323001	4	0.000122505	1	1.33333
TOP1	topoisomerase (DNA) I	4358.51	0.481287	119	0.0341968	28.1102	36.5294
TOP2B	topoisomerase (DNA) II beta 180kDa	201.651	0.466513	49	0.0161331	17.7292	18.3469
TOP2A	topoisomerase (DNA) II alpha 170kDa	678.601	0.475161	74	0.024938	20.2192	21.0889
TP73	tumor protein p73	2999.19	0.474691	84	0.0195212	17.0964	21.3042
TP53	tumor protein p53	133419	0.523628	568	0.101097	39.9436	246.74
TP53BP1	tumor protein p53 binding protein 1	2779.33	0.474516	96	0.0221624	16.7708	21.4607
TPM1	tropomyosin 1 (alpha)	1322.58	0.469647	45	0.0115237	9.70455	10.7435
TPI1	triosephosphate isomerase 1	6222.92	0.472591	41	0.0142275	12.025	12.758
TPM3	tropomyosin 3	4032.17	0.475513	62	0.0169379	11.7213	14.0828
TPM4	tropomyosin 4	647.049	0.46896	42	0.0118278	8.61905	9.0634
TPT1	tumor protein, translationally-controlled 1	533.482	0.474926	41	0.0129039	11.225	11.672
TPP2	tripeptidyl peptidase II	11.9094	0.454976	8	0.00537149	2.5	2.85714
TPR	translocated promoter region, nuclear basket protein	423.904	0.469246	55	0.0184648	14.9455	15.6099
NR2C1	nuclear receptor subfamily 2, group C, member 1	37.2371	0.459873	24	0.00728131	12.3333	12.8775
NR2C2	nuclear receptor subfamily 2, group C, member 2	286.404	0.46499	34	0.00904069	11.4848	12.5947
TRAF1	TNF receptor-associated factor 1	7077.37	0.47434	94	0.0164081	13.4409	21.7546
TRAF2	TNF receptor-associated factor 2	28531.8	0.488006	174	0.0265395	18.896	52.191
HSP90B1	heat shock protein 90kDa beta (Grp94), member 1	3298.55	0.478174	86	0.0237545	15.3765	19.148
TRAF6	TNF receptor-associated factor 6, E3 ubiquitin protein ligase	55006	0.508934	370	0.0528879	19.8862	100.738
TRAF3	TNF receptor-associated factor 3	3840.74	0.467875	66	0.0115192	12.0615	16.9961
TRIO	trio Rho guanine nucleotide exchange factor	93.0029	0.457085	14	0.00361919	3.14286	3.38462
TRIP6	thyroid hormone receptor interactor 6	4051.93	0.470106	73	0.0089381	6.625	10.6155
CCT3	chaperonin containing TCP1, subunit 3 (gamma)	2692.69	0.478234	98	0.0289555	20.5306	26.0961
TRPC1	transient receptor potential cation channel, subfamily C, member 1	18.588	0.341474	9	0.00063242	3.875	4.42857
CCDC36	coiled-coil domain containing 36	188.245	0.342631	15	0.00076168	0.866667	0.928571
MAP2K4	mitogen-activated protein kinase kinase 4	1316.2	0.471663	35	0.00797128	9.79412	11.0863
SEPP1	selenoprotein P, plasma, 1	25.8619	0.371139	4	0.00117846	1.25	1.66667
SFPQ	splicing factor proline/glutamine-rich	2854.84	0.480565	123	0.0336513	24.9098	32.3572
SET	SET nuclear proto-oncogene	4050.38	0.482555	109	0.0243525	17.2222	24.1373
SFRP4	secreted frizzled-related protein 4	188.237	0.357641	19	0.0017517	1.42105	1.50694
SRSF3	serine/arginine-rich splicing factor 3	1120.89	0.475513	77	0.0253528	19.961	22.0611
SRSF4	serine/arginine-rich splicing factor 4	307.248	0.461363	32	0.0122352	11.7188	12.1012
SRSF1	serine/arginine-rich splicing factor 1	2731.15	0.481528	112	0.0317796	27.5225	35.6302
SRSF2	serine/arginine-rich splicing factor 2	1718.62	0.471432	77	0.0207294	16.4737	18.9351
SRSF7	serine/arginine-rich splicing factor 7	1265.19	0.469418	70	0.0212174	19.2429	21.0075
SRSF5	serine/arginine-rich splicing factor 5	1102.75	0.469762	73	0.0191559	16.7123	18.4279
SRSF6	serine/arginine-rich splicing factor 6	184.525	0.469074	35	0.0144064	11.6571	12.1503
SGTA	small glutamine-rich tetratricopeptide repeat (TPR)-containing, alpha	5262.86	0.469704	65	0.0099761	7.375	12.1701
ITSN1	intersectin 1 (SH3 domain protein)	3045.65	0.467193	64	0.0076689	7.87302	13.2473
SH3BGRL	SH3 domain binding glutamate-rich protein like	35.897	0.459379	10	0.003957	3.8	4.22222
SH3GL3	SH3-domain GRB2-like 3	2372.15	0.465102	33	0.00568485	6.625	8.13615
SH3GL2	SH3-domain GRB2-like 2	2344.08	0.470279	43	0.00652484	7.95238	11.2236
SHBG	sex hormone-binding globulin	750.403	0.371426	31	0.00337248	3.26667	4.13096
SHB	Src homology 2 domain containing adaptor protein B	67.3335	0.369037	22	0.00286012	9.40909	9.85714
SHC1	SHC (Src homology 2 domain containing) transforming protein 1	25440.1	0.496706	208	0.032004	23.5024	70.4794
SHMT2	serine hydroxymethyltransferase 2 (mitochondrial)	1357.8	0.470164	44	0.0116988	9.06977	10.4252
SIAH1	siah E3 ubiquitin protein ligase 1	2196.94	0.470106	69	0.0111191	8.33824	11.3947
SKI	SKI proto-oncogene	174.46	0.466456	35	0.00928608	13.2647	13.6917
SKIL	SKI-like proto-oncogene	6774.31	0.472127	62	0.0116446	11.2131	15.5675
SKP2	S-phase kinase-associated protein 2, E3 ubiquitin protein ligase	2089.77	0.473756	79	0.0182926	15.9744	20.3493
SLA	Src-like-adaptor	65.5535	0.460865	18	0.0046623	8.05882	8.5625
SKIV2L	superkiller viralicidic activity 2-like (S. cerevisiae)	44.5148	0.459159	10	0.00484111	3.2	3.55556
SKP1	S-phase kinase-associated protein 1	6628.11	0.476811	96	0.023825	17.9368	27.3084
SLC1A5	solute carrier family 1 (neutral amino acid transporter), member 5	304.503	0.4637	20	0.00780623	4	4.23026
SLC2A2	solute carrier family 2 (facilitated glucose transporter), member 2	27.8395	0.358709	4	0.000924133	1.25	1.66667
SLC3A2	solute carrier family 3 (amino acid transporter heavy chain), member 2	287.364	0.46657	31	0.0117816	7.67742	8.66405
SLC5A1	solute carrier family 5 (sodium/glucose cotransporter), member 1	0	0.363387	3	0.00139639	3	4.5
ZDHHC21	zinc finger, DHHC-type containing 21	6.2113	0.348532	2	0.000773949	1	2
SLC4A1	solute carrier family 4 (anion exchanger), member 1 (Diego blood group)	97.6125	0.349959	14	0.00123151	3.23077	3.5
SLC6A3	solute carrier family 6 (neurotransmitter transporter), member 3	248.422	0.455731	16	0.00395976	5.4	5.78571
SLC6A4	solute carrier family 6 (neurotransmitter transporter), member 4	85.5638	0.340657	7	0.000795969	0.857143	1
SLC6A2	solute carrier family 6 (neurotransmitter transporter), member 2	6.24369	0.342204	4	0.000774315	1.25	1.66667
SLC6A9	solute carrier family 6 (neurotransmitter transporter, glycine), member 9	63.8702	0.453366	3	0.00243641	1.66667	2.5
SLC9A2	solute carrier family 9, subfamily A (NHE2, cation proton antiporter 2), member 2	4.96184	0.457575	9	0.00335858	6.25	7.14286
SLC12A2	solute carrier family 12 (sodium/potassium/chloride transporter), member 2	33.5351	0.459543	13	0.00534775	6.16667	6.72727
SLC16A1	solute carrier family 16 (monocarboxylate transporter), member 1	31.0684	0.454653	10	0.00442554	2.9	3.22222
SLC34A1	solute carrier family 34 (type II sodium/phosphate cotransporter), member 1	37.1819	0.350949	8	0.00144828	1.375	1.57143
STK4	serine/threonine kinase 4	270.07	0.462139	33	0.00722651	8.375	8.7885
AURKA	aurora kinase A	20441.6	0.490059	167	0.0340023	17.2229	33.7254
STK11	serine/threonine kinase 11	6834.26	0.478234	83	0.0137495	9.63415	15.5669
STRN	striatin, calmodulin binding protein	605.029	0.463141	37	0.00859296	8.24324	8.59498
STX1A	syntaxin 1A (brain)	1948.22	0.374246	45	0.00330822	4.59091	10.4725
STXBP1	syntaxin binding protein 1	618.137	0.463141	19	0.00454913	4.52632	5.21528
SULT1A1	sulfotransferase family, cytosolic, 1A, phenol-preferring, member 1	253.434	0.460645	20	0.00500827	6.1	6.65497
SUPT4H1	suppressor of Ty 4 homolog 1 (S. cerevisiae)	35.2814	0.461252	8	0.00364497	3.125	3.57143
SUPT5H	suppressor of Ty 5 homolog (S. cerevisiae)	1605.22	0.469877	62	0.015341	12.0492	15.0203
SURF2	surfeit 2	840.56	0.461308	16	0.0038977	4.6875	5.15
SUV39H1	suppressor of variegation 3-9 homolog 1 (Drosophila)	2556.55	0.470164	72	0.0140524	16.9155	20.2797
SVIL	supervillin	1911.34	0.472011	51	0.0119971	8.27451	9.2057
VAMP2	vesicle-associated membrane protein 2 (synaptobrevin 2)	950.391	0.461751	41	0.00678264	4.92683	6.84154
SYN1	synapsin I	578.327	0.406405	34	0.0052408	6.75758	7.09048
SYK	spleen tyrosine kinase	10489.8	0.485296	109	0.0181633	20.1019	35.5733
SYT1	synaptotagmin I	1192.3	0.459928	26	0.00596872	6.92	7.66912
ADAM17	ADAM metallopeptidase domain 17	3276.01	0.468046	23	0.00568855	4.47826	4.75152
TADA2A	transcriptional adaptor 2A	2383.29	0.414511	84	0.0146591	10.0476	14.8752
TAF1	TAF1 RNA polymerase II, TATA box binding protein (TBP)-associated factor, 250kDa	1436.89	0.464204	52	0.0102851	12.9412	15.7539
TAGLN	transgelin	450.874	0.457466	20	0.00414444	4.25	4.50175
TAF2	TAF2 RNA polymerase II, TATA box binding protein (TBP)-associated factor, 150kDa	337.996	0.457738	18	0.00475914	6.61111	7
TAF4	TAF4 RNA polymerase II, TATA box binding protein (TBP)-associated factor, 135kDa	725.66	0.46398	29	0.00663314	10.4643	11.7655
TAF7	TAF7 RNA polymerase II, TATA box binding protein (TBP)-associated factor, 55kDa	533.352	0.457629	30	0.00514135	9.65517	11.0666
TAF6	TAF6 RNA polymerase II, TATA box binding protein (TBP)-associated factor, 80kDa	1058.43	0.466853	41	0.00781141	12.875	15.4339
ZNF131	zinc finger protein 131	45.1836	0.457956	14	0.00576557	5	5.38462
TRIM25	tripartite motif containing 25	449.271	0.465665	43	0.0125522	10.8571	11.6817
PCGF2	polycomb group ring finger 2	205.614	0.457466	22	0.00597415	7.33333	7.74412
ZBTB16	zinc finger and BTB domain containing 16	7417.19	0.476574	88	0.0172349	14.5632	19.8678
ZBTB17	zinc finger and BTB domain containing 17	182.12	0.463588	23	0.00709583	8.18182	8.6875
ZYX	zyxin	1568.93	0.46742	52	0.0107983	6.48077	7.63595
MAP3K12	mitogen-activated protein kinase kinase kinase 12	140.162	0.462417	12	0.00480264	3.91667	4.27273
PRDM2	PR domain containing 2, with ZNF domain	39.4515	0.461529	22	0.00731318	11.3333	11.9
CSDE1	cold shock domain containing E1, RNA-binding	508.606	0.4637	33	0.0104552	7.36364	8.03536
DAP3	death associated protein 3	315.575	0.465158	32	0.0104516	9	9.63432
IL1R2	interleukin 1 receptor, type II	0	0.321166	2	4.80302e-05	1.5	3
TUBA1A	tubulin, alpha 1a	8660.76	0.486832	131	0.0313327	19.2366	28.6692
FZD5	frizzled class receptor 5	19.296	0.453848	8	0.00290555	3.5	4
SCG2	secretogranin II	219.2	0.457466	9	0.00327572	2.88889	3.25
CXCR4	chemokine (C-X-C motif) receptor 4	3129.33	0.464653	41	0.0062418	8.425	10.1004
MAPKAPK3	mitogen-activated protein kinase-activated protein kinase 3	901.891	0.472185	29	0.00842673	5.17241	5.37132
USP7	ubiquitin specific peptidase 7 (herpes virus-associated)	5841.19	0.476751	115	0.0254676	15.5263	24.5298
RAB7A	RAB7A, member RAS oncogene family	1711.31	0.470279	49	0.0129421	8.38776	10.502
DEK	DEK proto-oncogene	596.801	0.466287	56	0.0161628	17.1636	18.1904
ALDH5A1	aldehyde dehydrogenase 5 family, member A1	10.1934	0.339874	6	0.000643102	1	1.2
BAG6	BCL2-associated athanogene 6	20678.6	0.47622	98	0.014623	9.64948	17.4507
ABHD16A	abhydrolase domain containing 16A	48.1007	0.45417	10	0.00324926	2.6	3.02778
NELFE	negative elongation factor complex member E	123.149	0.459598	17	0.00543142	5.75	6.13333
AIMP2	aminoacyl tRNA synthetase complex-interacting multifunctional protein 2	764.797	0.472533	52	0.0132024	11.8039	12.5308
SHFM1	split hand/foot malformation (ectrodactyly) type 1	2373.14	0.469819	94	0.0181147	17.5106	24.8615
ARHGEF5	Rho guanine nucleotide exchange factor (GEF) 5	70.8154	0.469303	12	0.00470681	4.66667	5.09091
KAT6A	K(lysine) acetyltransferase 6A	49.1283	0.462974	26	0.00841534	13.0769	13.6
UBXN8	UBX domain protein 8	18.1028	0.454653	8	0.00328394	5.125	5.85714
TAF10	TAF10 RNA polymerase II, TATA box binding protein (TBP)-associated factor, 30kDa	660.195	0.397457	44	0.00759529	9.81395	12.1041
TAF11	TAF11 RNA polymerase II, TATA box binding protein (TBP)-associated factor, 28kDa	306.031	0.377405	22	0.00278236	6.90909	7.32773
MAP3K7	mitogen-activated protein kinase kinase kinase 7	2783.12	0.475043	88	0.0152935	14.7931	20.8459
TAP1	transporter 1, ATP-binding cassette, sub-family B (MDR/TAP)	340.145	0.458666	20	0.00483332	3.8	4.10643
TARS	threonyl-tRNA synthetase	839.546	0.471259	53	0.0183878	10.1132	11.8849
CNTN2	contactin 2 (axonal)	363.03	0.465835	30	0.0102763	11.069	11.6258
LOC100507855	adenylate kinase 4, mitochondrial-like	12.2331	0.46544	6	0.0048217	4	4.8
TBCD	tubulin folding cofactor D	502.556	0.467023	31	0.00794716	6.03226	7.23279
TBP	TATA box binding protein	3655.23	0.471779	87	0.0154614	17.3372	29.2727
TBXA2R	thromboxane A2 receptor	1071.92	0.371354	29	0.00334813	5.21429	6.46313
TCEB2	transcription elongation factor B (SIII), polypeptide 2 (18kDa, elongin B)	1643.17	0.46164	44	0.00987043	8.68182	11.6099
TCEB1	transcription elongation factor B (SIII), polypeptide 1 (15kDa, elongin C)	3015.5	0.465215	56	0.0125776	9.08929	13.508
HNF1A	HNF1 homeobox A	2143.35	0.405078	48	0.00806974	7.10638	10.3586
TCF4	transcription factor 4	7942.61	0.473872	80	0.0133007	9.86076	15.188
TCF7	transcription factor 7 (T-cell specific, HMG-box)	79.342	0.454331	6	0.00282708	2.66667	3.2
TCF7L2	transcription factor 7-like 2 (T-cell specific, HMG-box)	310.72	0.461142	25	0.00669786	6.32	7.38825
TCF3	transcription factor 3	4039.43	0.471086	97	0.0167046	9.69792	15.9036
TCF20	transcription factor 20 (AR1)	17.9044	0.459214	15	0.00690232	7.57143	8.15385
TCP1	t-complex 1	1530.11	0.477521	90	0.0282051	23.4889	28.6871
TCOF1	Treacher Collins-Franceschetti syndrome 1	158.235	0.462584	33	0.0130794	7.69697	7.94625
APITD1	apoptosis-inducing, TAF9-like domain 1	239.007	0.461142	15	0.00409965	10.5714	11.8462
NHLRC1	NHL repeat containing E3 ubiquitin protein ligase 1	33.3216	0.457466	14	0.00507649	4.64286	5
TDG	thymine-DNA glycosylase	174.539	0.465778	33	0.0102495	14.2812	15.1215
PRDX2	peroxiredoxin 2	980.475	0.471953	42	0.013191	11.0732	12.6455
TEAD1	TEA domain family member 1 (SV40 transcriptional enhancer factor)	62.9506	0.455569	12	0.00326472	4.45455	4.9
TEF	thyrotrophic embryonic factor	0	0.318479	8	0.000147594	7	8.16667
TMBIM6	transmembrane BAX inhibitor motif containing 6	0.462681	0.452939	6	0.00283068	4.2	5.25
TEC	tec protein tyrosine kinase	795.083	0.46691	40	0.00666575	13.2821	15.0244
TERF1	telomeric repeat binding factor (NIMA-interacting) 1	9231.6	0.480445	165	0.0248682	11.6646	30.1966
TEK	TEK tyrosine kinase, endothelial	892.517	0.467989	26	0.00525789	8.2	8.88887
TEP1	telomerase-associated protein 1	14.5641	0.456163	8	0.00370508	4.125	4.71429
TF	transferrin	974.025	0.464428	20	0.00600338	5.73684	6.68254
TERF2	telomeric repeat binding factor 2	6842.77	0.475219	126	0.0217896	12.952	25.5969
TERT	telomerase reverse transcriptase	699.129	0.470394	59	0.014864	12.2759	14.1629
LOC100509457	HLA class II histocompatibility antigen, DQ alpha 1 chain-like	235.889	0.454814	11	0.00310462	2.45455	2.9
TFAP2C	transcription factor AP-2 gamma (activating enhancer binding protein 2 gamma)	7846.8	0.466456	45	0.0100289	5.73333	7.41183
TFAP2A	transcription factor AP-2 alpha (activating enhancer binding protein 2 alpha)	333.542	0.465891	34	0.01035	8.85294	9.65255
NR2F1	nuclear receptor subfamily 2, group F, member 1	186.774	0.458557	18	0.00483161	7.27778	7.77005
NR2F2	nuclear receptor subfamily 2, group F, member 2	49.9749	0.458885	18	0.00459851	7.29412	7.82212
TFF1	trefoil factor 1	46364.5	0.355262	21	0.00127937	2.85	3.67822
TFDP2	transcription factor Dp-2 (E2F dimerization partner 2)	310.681	0.454223	12	0.00330692	6.16667	6.92323
TFPI	tissue factor pathway inhibitor (lipoprotein-associated coagulation inhibitor)	713.981	0.361304	14	0.0013688	1.78571	2.26923
TFRC	transferrin receptor	863.773	0.475454	45	0.0159967	8.86364	10.8184
UCHL1	thiolesterase);ubiquitin carboxyl-terminal esterase L1 (ubiquitin thiolesterase)	1114.43	0.473464	47	0.0148709	9.93617	10.5056
UCP2	uncoupling protein 2 (mitochondrial, proton carrier)	35.6608	0.351848	6	0.00178503	3.33333	4
UCP3	uncoupling protein 3 (mitochondrial, proton carrier)	0	0.349133	4	0.00173222	4	5.33333
RBM14-RBM4	RBM14-RBM4 readthrough;hrough	1688.17	0.471721	77	0.0264823	21.1299	23.1559
UFD1L	ubiquitin fusion degradation 1 like (yeast)	635.3	0.463756	41	0.00980115	8.5122	10.1664
APITD1-CORT	APITD1-CORT readthrough	239.007	0.461142	15	0.00409965	10.5714	11.8462
UGP2	UDP-glucose pyrophosphorylase 2	357.322	0.462584	32	0.00646081	6.87097	7.38997
UGT2B7	UDP glucuronosyltransferase 2 family, polypeptide B7	5.47349	0.314237	2	2.61409e-05	0	0
UCK2	uridine-cytidine kinase 2	8.57852	0.459653	9	0.00506527	4.5	5.14286
UMPS	uridine monophosphate synthetase	350.058	0.462306	15	0.00471789	3.4	3.64286
USP4	ubiquitin specific peptidase 4 (proto-oncogene)	1249.83	0.465158	49	0.00889867	8.16667	9.8002
NR1H2	nuclear receptor subfamily 1, group H, member 2	1214.79	0.387288	45	0.00530039	7	7.95071
UQCRC2	ubiquinol-cytochrome c reductase core protein II	542.257	0.466174	30	0.0116934	6.6	6.83658
USF1	upstream transcription factor 1	623.164	0.469704	36	0.00948302	10.5714	11.2448
USF2	upstream transcription factor 2, c-fos interacting	241.597	0.458229	16	0.0051757	6.46667	6.98214
UROD	uroporphyrinogen decarboxylase	406.697	0.459159	9	0.0036743	4.375	5
USP1	ubiquitin specific peptidase 1	220.514	0.458666	30	0.00713073	7.17241	8.0921
TICAM2	toll-like receptor adaptor molecule 2	81.3356	0.350023	18	0.00124586	7.88235	8.51511
UTRN	utrophin	346.232	0.457085	25	0.00586466	5.29167	6.56983
VAV1	vav 1 guanine nucleotide exchange factor	2497.43	0.476988	76	0.013323	16.4474	21.8747
VAV2	vav 2 guanine nucleotide exchange factor	1201.86	0.470739	49	0.00844196	8.08333	9.33988
VARS	valyl-tRNA synthetase	468.992	0.469762	38	0.0149484	10.3684	10.783
VASP	vasodilator-stimulated phosphoprotein	937.076	0.469017	45	0.0108095	9.02273	10.5927
VCL	vinculin	4703.79	0.479068	125	0.0262252	17.7016	29.0953
VCP	valosin containing protein	54496.1	0.507792	361	0.0659758	28.5583	116.281
TMX2-CTNND1	TMX2-CTNND1 readthrough (NMD candidate)	682.576	0.47687	45	0.0129001	13.2955	14.3621
VCAM1	vascular cell adhesion molecule 1	42091.5	0.498057	352	0.0703366	25.9801	95.6355
VDAC1	voltage-dependent anion channel 1	2427.02	0.46896	62	0.0130057	8.56452	10.8468
VDAC2	voltage-dependent anion channel 2	843.971	0.470336	39	0.0119973	8.25641	8.90181
VEGFA	vascular endothelial growth factor A	14909.3	0.463421	31	0.00502085	5.13333	10.9993
VEGFB	vascular endothelial growth factor B	208.305	0.33397	7	0.000365793	3.83333	4.86667
VDR	vitamin D (1,25- dihydroxyvitamin D3) receptor	16360	0.473872	102	0.0141094	14.703	27.3529
VHL	von Hippel-Lindau tumor suppressor, E3 ubiquitin protein ligase	38526.9	0.501893	305	0.0542027	21.3388	75.9723
VIPR1	vasoactive intestinal peptide receptor 1	7198.82	0.356051	14	0.00181587	1.85714	2.42308
ARMCX5-GPRASP2	ARMCX5-GPRASP2 readthrough	1100.8	0.459214	28	0.00577362	3.75	4.04782
EZR	ezrin	9674.06	0.479128	78	0.0169215	11.9481	17.9581
VIM	vimentin	14718.1	0.490872	160	0.0340795	17.5723	33.0356
SMARCA5	SWI/SNF related, matrix associated, actin dependent regulator of chromatin, subfamily a, member 5	617.162	0.467591	76	0.0223893	23.32	25.3929
IRS4	insulin receptor substrate 4	2460.43	0.480325	90	0.0225488	15.9663	20.863
SORBS2	sorbin and SH3 domain containing 2	399.978	0.408825	32	0.0059161	7.58065	8.09222
CILP	layer protein, nucleotide pyrophosphohydrolase;cartilage intermediate layer protein, nucleotide pyrophosphohydrolase	1.95943	0.330156	2	0.00020811	1	2
RGS5	regulator of G-protein signaling 5	67.8941	0.363869	7	0.00103771	2.85714	3.33333
RANBP3	RAN binding protein 3	696.273	0.461862	27	0.00688217	6.37037	6.69555
PIK3R3	phosphoinositide-3-kinase, regulatory subunit 3 (gamma)	1299.02	0.409347	34	0.00540599	7.73529	8.06426
ENC1	ectodermal-neural cortex 1 (with BTB domain)	13.9802	0.459104	13	0.00546767	6.58333	7.18182
IKBKAP	light polypeptide gene enhancer in B-cells, kinase complex-associated protein;inhibitor of kappa light polypeptide gene enhancer in B-cells, kinase complex-associated protein	802.123	0.468902	46	0.0113437	9.33333	10.1446
IKBKG	inhibitor of kappa light polypeptide gene enhancer in B-cells, kinase gamma	34616.1	0.49722	258	0.0446487	22.6342	68.5265
COPS3	COP9 signalosome subunit 3	680.315	0.469704	47	0.0146609	19.0435	20.705
YBX3	Y box binding protein 3	635.928	0.466004	56	0.0178755	14.4107	16.0724
CAMK1	calcium/calmodulin-dependent protein kinase I	494.623	0.465102	23	0.00569516	6.31818	6.93431
LMO4	LIM domain only 4	444.629	0.387953	27	0.0042552	4	4.20096
MAPKAPK5	mitogen-activated protein kinase-activated protein kinase 5	140.445	0.458885	19	0.00540508	5.94737	6.36508
TCAP	titin-cap	134.76	0.373664	13	0.00250992	2.53846	2.75
PIAS1	protein inhibitor of activated STAT, 1	2710.03	0.476633	84	0.0189728	16.3494	21.3258
CDC14B	cell division cycle 14B	54.4379	0.362496	13	0.00200369	1.69231	1.83333
DEGS1	delta(4)-desaturase, sphingolipid 1	77.5224	0.458448	10	0.00410418	2.5	2.77778
YARS	tyrosyl-tRNA synthetase	465.604	0.464653	16	0.00763961	6.1875	6.6
CASK	calcium/calmodulin-dependent serine protein kinase (MAGUK family)	877.305	0.45905	28	0.00452917	5.74074	7.02224
STK16	serine/threonine kinase 16	2645.9	0.462417	37	0.00499663	7.30556	8.24172
TNFSF11	tumor necrosis factor (ligand) superfamily, member 11	975.293	0.380542	22	0.00334938	4.33333	4.62285
RGS20	regulator of G-protein signaling 20	1164.25	0.459983	21	0.00439693	3.57143	3.83182
RUVBL1	RuvB-like AAA ATPase 1	5525.37	0.483162	130	0.0320235	20.1008	31.1739
SLC25A12	ly 25 (aspartate/glutamate carrier), member 12;solute carrier family 25 (aspartate/glutamate carrier), member 12	78.4002	0.457738	14	0.00636191	4.35714	4.69231
PSMG1	erone 1;proteasome (prosome, macropain) assembly chaperone 1	190.972	0.459818	24	0.00759725	9.26087	10.0115
JRK	Jrk homolog (mouse)	1.14309	0.454116	4	0.00285427	2.5	3.33333
RFXANK	regulatory factor X-associated ankyrin-containing protein	143.721	0.45417	13	0.00372508	5.16667	5.71717
TP63	tumor protein p63	5576.09	0.476043	81	0.0194017	13.425	16.2705
NUMB	numb homolog (Drosophila)	489.75	0.472069	28	0.00756473	6.57143	7.01212
SOCS1	suppressor of cytokine signaling 1	1188.7	0.473231	53	0.00928599	13.1698	15.6805
NCOA1	nuclear receptor coactivator 1	2567.69	0.472417	75	0.0135832	18.7027	25.732
LAMTOR3	late endosomal/lysosomal adaptor, MAPK and MTOR activator 3	768.139	0.458174	38	0.00535874	3.21053	4.6656
DYNLL1	dynein, light chain, LC8-type 1	4265.22	0.470624	83	0.0155067	9.35366	14.4941
DDX3Y	DEAD (Asp-Glu-Ala-Asp) box helicase 3, Y-linked	163.233	0.460921	15	0.00813544	4.2	4.5
CCL4L1	chemokine (C-C motif) ligand 4-like 1	62.3444	0.325296	10	8.8251e-05	5.22222	5.875
VLDLR	very low density lipoprotein receptor	212.265	0.454331	9	0.00255878	1.88889	2.125
VRK2	vaccinia related kinase 2	139.815	0.458284	17	0.0051312	5.17647	5.5
TRPV1	transient receptor potential cation channel, subfamily V, member 1	13.2044	0.372073	10	0.00202356	5.88889	6.625
VRK1	vaccinia related kinase 1	91.2464	0.461585	18	0.00587539	5.29412	5.71023
VWF	von Willebrand factor	1215.92	0.458448	19	0.00386398	4.55556	5.05294
VTN	vitronectin	3097.64	0.41044	59	0.0109128	7.84746	9.46085
WAS	Wiskott-Aldrich syndrome	3935.12	0.471259	61	0.0080665	10.9333	14.533
EIF4H	eukaryotic translation initiation factor 4H	123.503	0.458229	24	0.006614	6.375	6.73188
WHSC1	Wolf-Hirschhorn syndrome candidate 1	179.33	0.46708	33	0.010049	14.375	14.8543
WRN	Werner syndrome, RecQ helicase-like	155.007	0.462807	35	0.0118005	16.2353	16.9353
XBP1	X-box binding protein 1	252.149	0.458502	20	0.00596453	6.05263	6.55556
WT1	Wilms tumor 1	1035.71	0.390831	26	0.00489545	3.23077	3.49289
GSTK1	glutathione S-transferase kappa 1	2107.13	0.470855	72	0.0124887	8.28169	15.7426
USP50	ubiquitin specific peptidase 50	134.772	0.366994	20	0.00392139	2.1	2.2488
XPC	xeroderma pigmentosum, complementation group C	122.031	0.461252	30	0.00939854	10.3448	10.7143
XPO1	exportin 1	5972.61	0.486524	129	0.0300592	18.4453	28.1923
XRCC5	X-ray repair complementing defective repair in Chinese hamster cells 5 (double-strand-break rejoining)	7096.08	0.486647	163	0.0404223	27.1296	46.7813
XRCC2	X-ray repair complementing defective repair in Chinese hamster cells 2;ementing defective repair in Chinese hamster cells 2	572.935	0.454223	6	0.00252982	2.5	3
XRCC3	X-ray repair complementing defective repair in Chinese hamster cells 3;ir in Chinese hamster cells 3	4098.07	0.455515	18	0.00280729	2.55556	3.27439
YES1	YES proto-oncogene 1, Src family tyrosine kinase	3703.6	0.475807	67	0.0122826	10.6061	13.34
YWHAB	tyrosine 3-monooxygenase/tryptophan 5-monooxygenase activation protein, beta	17672.2	0.494216	195	0.0343884	21.2784	55.7973
YWHAE	tyrosine 3-monooxygenase/tryptophan 5-monooxygenase activation protein, epsilon	25650.9	0.494597	237	0.0470911	25.5424	70.6575
YY1	YY1 transcription factor	2883.94	0.478472	87	0.0224657	18.814	22.3164
YWHAZ	tyrosine 3-monooxygenase/tryptophan 5-monooxygenase activation protein, zeta	64167.8	0.51694	438	0.0885501	40.7048	177.141
ZAP70	zeta-chain (TCR) associated protein kinase 70kDa	2986.16	0.476338	54	0.00943257	16.7358	22.3911
YWHAG	tyrosine 3-monooxygenase/tryptophan 5-monooxygenase activation protein, gamma	27545.5	0.498251	247	0.0469077	25.9268	78.3638
YWHAH	tyrosine 3-monooxygenase/tryptophan 5-monooxygenase activation protein, eta	5500.21	0.481649	109	0.0228024	18.1019	29.9334
SF1	splicing factor 1	2517.9	0.472243	71	0.0178677	13.8286	16.5425
CNBP	CCHC-type zinc finger, nucleic acid binding protein	485.27	0.46164	47	0.0136966	9.76596	10.3604
ZNF16	zinc finger protein 16	164.522	0.351077	16	0.00206444	1	1.09091
SLC7A5	solute carrier family 7 (amino acid transporter light chain, L system), member 5	0.873353	0.453687	6	0.00416083	4	4.8
COIL	coilin	1217.93	0.46959	49	0.0112634	8.875	10.735
MKKS	McKusick-Kaufman syndrome	73.7606	0.378519	13	0.00355828	5.23077	5.66667
CLPP	caseinolytic mitochondrial matrix peptidase proteolytic subunit	41.8215	0.458448	9	0.00407736	4.25	4.85714
NCOA3	nuclear receptor coactivator 3	2273.61	0.478472	85	0.0177921	20.1667	24.7355
NRIP1	nuclear receptor interacting protein 1	3446.25	0.473639	55	0.0114314	10.3455	12.6873
LZTR1	cine-zipper-like transcription regulator 1;leucine-zipper-like transcription regulator 1	359.161	0.45894	27	0.00598854	5.38462	5.67788
DGCR6	DiGeorge syndrome critical region gene 6	1636.99	0.386355	32	0.00287063	2.5	2.86757
DGCR14	DiGeorge syndrome critical region gene 14	219.194	0.459214	14	0.00612874	4.21429	4.53846
CLTCL1	clathrin, heavy chain-like 1	42.7495	0.463868	16	0.00872901	5.625	6
USP11	ubiquitin specific peptidase 11	1929.92	0.46657	72	0.0143773	10.1408	15.27
SMC1A	structural maintenance of chromosomes 1A	1088.86	0.471316	66	0.0184581	15.8615	17.9481
USP9X	ubiquitin specific peptidase 9, X-linked	2774.59	0.476574	85	0.017914	10.0353	12.7142
RBM10	RNA binding motif protein 10	315.765	0.46742	40	0.0135544	13.1282	14.2052
UBL4A	ubiquitin-like 4A	9775.69	0.486339	210	0.0470186	28.1435	61.2557
NAA10	N(alpha)-acetyltransferase 10, NatA catalytic subunit	600.143	0.463644	27	0.00605248	6.03846	6.45033
KRTAP10-7	keratin associated protein 10-7	2962.72	0.387406	50	0.00335424	8	12.9602
KRTAP10-1	keratin associated protein 10-1	119.155	0.343059	16	0.000714904	6.06667	6.66484
KRTAP10-9	keratin associated protein 10-9	790.656	0.364248	43	0.00231314	10.4762	13.8804
HERC1	HECT and RLD domain containing E3 ubiquitin protein ligase family member 1	200.054	0.45638	13	0.00434855	3.61538	3.91667
KRTAP10-11	keratin associated protein 10-11	790.656	0.364248	43	0.00231314	10.4762	13.8804
KRTAP10-8	keratin associated protein 10-8	1341.34	0.356944	40	0.00193421	9.12821	12.8523
KRTAP10-3	keratin associated protein 10-3	4782.96	0.375342	64	0.00348407	9.22222	18.6036
FOXH1	forkhead box H1	63.1035	0.365251	9	0.00193933	3.88889	4.375
SKAP2	src kinase associated phosphoprotein 2	201.791	0.468674	17	0.00463109	7.5	8
MBD2	methyl-CpG binding domain protein 2	229.107	0.460534	25	0.00651129	10.4583	10.9326
WASF1	WAS protein family, member 1	953.89	0.46426	26	0.00543449	7.07692	7.38667
AP3D1	adaptor-related protein complex 3, delta 1 subunit	129.026	0.465215	19	0.00731539	6.05263	6.61111
HIST1H2AG	histone cluster 1, H2ag	622.03	0.463476	38	0.0129837	11.6579	11.9934
BTRC	beta-transducin repeat containing E3 ubiquitin protein ligase	5508.43	0.480325	117	0.0228207	16.7328	24.9809
HIST1H3F	histone cluster 1, H3f	2308.64	0.481528	135	0.0274156	34.2612	54.7226
H1FX	H1 histone family, member X	283.766	0.463086	32	0.0120923	8.375	8.82074
PLOD3	procollagen-lysine, 2-oxoglutarate 5-dioxygenase 3	41.1736	0.458557	20	0.00817257	9.26316	9.8125
WASL	Wiskott-Aldrich syndrome-like	3168.67	0.423318	47	0.00684519	5.21277	6.31077
SELENBP1	selenium binding protein 1	120.564	0.380166	16	0.00316721	2.125	2.325
HAP1	huntingtin-associated protein 1	433.328	0.369144	34	0.00351641	5.93939	6.86892
TAF1B	TATA box binding protein (TBP)-associated factor, RNA polymerase I, B, 63kDa	228.334	0.46856	35	0.00973291	15.2941	16.1515
TAF1A	TATA box binding protein (TBP)-associated factor, RNA polymerase I, A, 48kDa	19.2008	0.457902	22	0.00679237	14.7143	15.45
MAP3K14	mitogen-activated protein kinase kinase kinase 14	2414.64	0.476515	124	0.0344915	30.1057	36.7557
SOCS3	suppressor of cytokine signaling 3	2316.43	0.476161	57	0.0100533	9.5614	12.0685
RNF8	ring finger protein 8, E3 ubiquitin protein ligase	850.859	0.463365	46	0.0101477	10.7333	11.6792
BAZ1B	bromodomain adjacent to zinc finger domain, 1B	487.286	0.464372	50	0.014912	16.96	17.4638
HIST3H3	histone cluster 3, H3	5082.82	0.481649	131	0.0255328	17.1462	31.6575
COLQ	collagen-like tail subunit (single strand of homotrimer) of asymmetric acetylcholinesterase	0	0.451821	1	0.00222213	1	0
TRRAP	transformation/transcription domain-associated protein	1156.57	0.467307	57	0.0135596	13.0877	17.0285
PICALM	phosphatidylinositol binding clathrin assembly protein	280.557	0.466117	23	0.00722273	5.43478	5.99697
AXIN1	axin 1	780.509	0.469074	55	0.0115533	12.5	14.6092
AXIN2	axin 2	228.834	0.459763	19	0.00478395	5.21053	5.5
BAP1	BRCA1 associated protein-1 (ubiquitin carboxy-terminal hydrolase)	951.676	0.463086	32	0.00693552	4.28125	4.62598
FZD1	frizzled class receptor 1	2.67052	0.453206	4	0.00253553	3	4
HIST1H2AK	histone cluster 1, H2ak	688.227	0.464316	40	0.0140922	11.9	12.2298
HIST1H2AI	histone cluster 1, H2ai	622.03	0.463476	38	0.0129837	11.6579	11.9934
HIST1H2AL	histone cluster 1, H2al	622.03	0.463476	38	0.0129837	11.6579	11.9934
HIST2H2AC	histone cluster 2, H2ac	1395.76	0.464036	61	0.0150398	17.1475	19.8583
HIST1H2BG	histone cluster 1, H2bg	342.046	0.458885	28	0.00843604	4.32143	4.48148
HIST1H2AM	histone cluster 1, H2am	622.03	0.463476	38	0.0129837	11.6579	11.9934
HIST1H2BF	histone cluster 1, H2bf	342.046	0.458885	28	0.00843604	4.32143	4.48148
HIST1H2BI	histone cluster 1, H2bi	342.046	0.458885	28	0.00843604	4.32143	4.48148
HIST1H2BC	histone cluster 1, H2bc	342.046	0.458885	28	0.00843604	4.32143	4.48148
HIST1H2BE	histone cluster 1, H2be	342.046	0.458885	28	0.00843604	4.32143	4.48148
HIST1H3A	histone cluster 1, H3a	2308.64	0.481528	135	0.0274156	34.2612	54.7226
HIST1H3D	histone cluster 1, H3d	2308.64	0.481528	135	0.0274156	34.2612	54.7226
HIST1H2BO	histone cluster 1, H2bo	33.6081	0.454492	10	0.00405182	3.1	3.44444
HIST1H3I	histone cluster 1, H3i	2308.64	0.481528	135	0.0274156	34.2612	54.7226
HIST1H3G	histone cluster 1, H3g	2308.64	0.481528	135	0.0274156	34.2612	54.7226
HIST1H3C	histone cluster 1, H3c	2308.64	0.481528	135	0.0274156	34.2612	54.7226
HIST1H3E	histone cluster 1, H3e	2308.64	0.481528	135	0.0274156	34.2612	54.7226
HIST1H3B	histone cluster 1, H3b	2308.64	0.481528	135	0.0274156	34.2612	54.7226
HIST1H3J	histone cluster 1, H3j	2308.64	0.481528	135	0.0274156	34.2612	54.7226
HIST1H3H	histone cluster 1, H3h	2308.64	0.481528	135	0.0274156	34.2612	54.7226
MAD1L1	MAD1 mitotic arrest deficient-like 1 (yeast)	580.725	0.457684	29	0.00516246	6	6.46311
PIP5K1A	phosphatidylinositol-4-phosphate 5-kinase, type I, alpha	72.0193	0.461806	13	0.00434665	3.69231	4
PIP5K1B	phosphatidylinositol-4-phosphate 5-kinase, type I, beta	2.60231	0.452459	4	0.00243989	2.25	3
SPARCL1	SPARC-like 1 (hevin)	278.989	0.458229	5	0.00304869	2	2.5
SLC25A11	solute carrier family 25 (mitochondrial carrier; oxoglutarate carrier), member 11	108.143	0.459818	25	0.00843935	6.54167	6.82609
SUMO4	small ubiquitin-like modifier 4	2291.64	0.469819	79	0.018243	9.73418	12.2541
TAGLN2	transgelin 2	598.094	0.469532	35	0.0130779	7.54286	8.01429
SPOP	speckle-type POZ protein	358.791	0.463309	31	0.00721972	7.8	8.78027
EEA1	early endosome antigen 1	778.242	0.464204	33	0.00765243	7.3125	8.51413
BCAR3	breast cancer anti-estrogen resistance 3	3525.16	0.400604	61	0.00783947	1.80328	2.64241
C6orf120	chromosome 6 open reading frame 120	0	0.357475	1	0.000655081	1	0
LTBP4	latent transforming growth factor beta binding protein 4	175.656	0.45812	10	0.00323371	2.4	2.66667
NR0B2	nuclear receptor subfamily 0, group B, member 2	2841.79	0.468788	49	0.0110808	9.59184	10.9911
STK24	serine/threonine kinase 24	1023.81	0.465102	52	0.0121113	9.82692	11.2656
RECK	reversion-inducing-cysteine-rich protein with kazal motifs	304.655	0.347523	10	0.000622663	0.8	0.888889
NCK2	NCK adaptor protein 2	2287.8	0.46936	61	0.00874481	7.73333	9.58677
GNPAT	glyceronephosphate O-acyltransferase	6.22646	0.453741	5	0.00286828	2.6	3.25
DYRK2	dual-specificity tyrosine-(Y)-phosphorylation regulated kinase 2	240.427	0.467932	35	0.0118502	10.5294	10.9053
CUL4B	cullin 4B	11117.5	0.491311	207	0.0506448	31.1311	63.7724
CUL4A	cullin 4A	5968.07	0.481106	173	0.0413348	27.8721	51.4525
CUL1	cullin 1	40398.1	0.505123	412	0.0869266	40.8832	166.535
CUL3	cullin 3	144963	0.530272	666	0.11235	35.2586	284.797
CUL2	cullin 2	14181.3	0.489871	258	0.0586813	30.6031	75.526
TPST2	tyrosylprotein sulfotransferase 2	16.0031	0.263537	3	1.12549e-05	0.666667	1
TPST1	tyrosylprotein sulfotransferase 1	58.9588	0.276758	4	3.37803e-05	0.75	1
TMEM189-UBE2V1	TMEM189-UBE2V1 readthrough	528.306	0.463253	49	0.00970155	11.9792	13.5638
EIF3C	eukaryotic translation initiation factor 3, subunit C	764.224	0.465609	57	0.0164075	12.4211	14.1044
IRS2	insulin receptor substrate 2	950.466	0.472591	48	0.0108238	13.0417	14.891
EIF3A	eukaryotic translation initiation factor 3, subunit A	1667.84	0.469647	76	0.0202425	15.5921	19.2273
EIF3H	eukaryotic translation initiation factor 3, subunit H;n factor 3, subunit H	377.554	0.464148	43	0.0115359	11.6279	12.4754
EIF3D	eukaryotic translation initiation factor 3, subunit D	382.52	0.469647	46	0.0155607	14.0217	14.7704
EIF3F	eukaryotic translation initiation factor 3, subunit F	3023.15	0.476456	54	0.0146393	11.6111	13.5353
EIF4G3	eukaryotic translation initiation factor 4 gamma, 3	53.6138	0.457031	16	0.00549642	6.3125	6.73333
EIF3I	eukaryotic translation initiation factor 3, subunit I	3025.76	0.472533	64	0.017788	11.25	13.2325
VAMP8	vesicle-associated membrane protein 8	233.499	0.458229	19	0.00517702	5.15789	5.52101
PEA15	phosphoprotein enriched in astrocytes 15	187.653	0.45894	17	0.00416749	4.23529	4.59722
BECN1	beclin 1, autophagy related	732.082	0.46691	45	0.00942285	8.15909	10.5825
TRADD	TNFRSF1A-associated via death domain	819.829	0.468845	64	0.013667	13.6349	15.4547
SNX4	sorting nexin 4	253.833	0.460148	17	0.00402318	6.125	6.65
EDF1	endothelial differentiation-related factor 1	329.119	0.462584	22	0.00584335	5.72727	6.19048
EED	embryonic ectoderm development	21774.3	0.490684	312	0.0611946	27.881	96.2395
SNX3	sorting nexin 3	296.607	0.465665	31	0.00958437	6.54839	6.82667
GBF1	golgi brefeldin A resistant guanine nucleotide exchange factor 1	76.1706	0.460259	17	0.00542225	5.11765	5.71039
RIPK1	receptor (TNFRSF)-interacting serine-threonine kinase 1	1650.98	0.473231	71	0.0156087	20.1143	23.6072
KLF4	Kruppel-like factor 4 (gut)	123.394	0.467875	22	0.0079022	9.77273	10.3333
COPS2	COP9 signalosome subunit 2	1552.61	0.469131	74	0.0174998	16.6986	20.6413
HMGN3	high mobility group nucleosomal binding domain 3	53.9448	0.458831	10	0.00385585	3.8	4.22222
TRIP12	thyroid hormone receptor interactor 12	137.536	0.460259	24	0.00862076	5.125	5.34783
TRIP11	thyroid hormone receptor interactor 11	135.367	0.458229	11	0.00396611	4.09091	4.5
TRIP4	thyroid hormone receptor interactor 4	323.781	0.465665	36	0.0074641	14.1714	15.0173
ZNHIT3	zinc finger, HIT-type containing 3	58.0066	0.456055	8	0.00299493	3	3.42857
CD163	CD163 molecule	28.443	0.342753	5	0.000702094	0.6	0.75
EFTUD2	elongation factor Tu GTP binding domain containing 2	2535.28	0.47569	92	0.0295204	25.1429	28.5595
SNAP29	synaptosomal-associated protein, 29kDa	849.67	0.456109	15	0.00341636	4.57143	5.09615
SLC9A3R2	solute carrier family 9, subfamily A (NHE3, cation proton antiporter 3), member 3 regulator 2	833.232	0.460479	25	0.00471405	3.08	3.82348
RPL23	ribosomal protein L23	2509.9	0.485725	133	0.0428528	49.6917	60.3839
NOTCH2NL	notch 2 N-terminal like	7168.18	0.37878	70	0.00405061	4.15714	8.84579
LONP1	lon peptidase 1, mitochondrial	826.981	0.467307	34	0.0102825	8.81818	9.8386
KL	klotho	0	0.326761	1	0.000132602	1	0
SLC9A3R1	9, subfamily A (NHE3, cation proton antiporter 3), member 3 regulator 1;solute carrier family 9, subfamily A (NHE3, cation proton antiporter 3), member 3 regulator 1	2173.45	0.469131	52	0.00983213	9.33333	12.2391
ZFYVE9	zinc finger, FYVE domain containing 9	258.803	0.462918	28	0.00620271	5.42857	5.71944
PLAA	phospholipase A2-activating protein	726.951	0.461585	15	0.0063962	7.26667	7.84286
ADIPOQ	adiponectin, C1Q and collagen domain containing	984.969	0.45342	8	0.00235522	3	4.16667
COG1	component of oligomeric golgi complex 1	6.82284	0.458065	7	0.00332525	5.14286	6
CIAO1	cytosolic iron-sulfur assembly component 1	1569.68	0.46708	48	0.008102	3.70833	5.3663
TGFBRAP1	transforming growth factor, beta receptor associated protein 1	654.837	0.457847	11	0.00305168	4.90909	5.4
GRAP2	GRB2-related adaptor protein 2	687.563	0.466343	30	0.00622599	6.13333	6.52944
2016-09-15	15 kDa selenoprotein	433.854	0.453955	6	0.00374135	2	2.4
TJP2	tight junction protein 2	167.132	0.460259	28	0.00804792	7.07143	7.53407
FADS2	fatty acid desaturase 2	121.227	0.458229	4	0.00358132	2	2.66667
MED21	mediator complex subunit 21	888.425	0.464821	43	0.00761361	16.3095	17.8752
SEC16A	SEC16 homolog A (S. cerevisiae)	221.938	0.462028	32	0.0104904	5.5	5.67742
PAN2	PAN2 poly(A) specific ribonuclease subunit	11526.1	0.486955	249	0.0537093	25.2863	63.4508
ZBTB5	zinc finger and BTB domain containing 5	153.801	0.454492	6	0.00358585	2.16667	2.6
OXSR1	oxidative stress responsive 1	177.4	0.467762	19	0.00569104	6.77778	7.38717
TNFSF9	tumor necrosis factor (ligand) superfamily, member 9	4.57516	0.453634	6	0.00271034	4	4.8
ADAM9	ADAM metallopeptidase domain 9	55.631	0.455515	11	0.0034252	3.18182	3.5
TNFRSF14	tumor necrosis factor receptor superfamily, member 14	1915.74	0.421278	52	0.00841535	5.19608	6.18288
FADD	Fas (TNFRSF6)-associated via death domain	661.079	0.464653	50	0.00890294	11.8367	13.3968
RAB11A	RAB11A, member RAS oncogene family	518.787	0.462918	36	0.00881671	8.4	9.58644
RIPK2	receptor-interacting serine-threonine kinase 2	1242.53	0.469877	68	0.0133712	13.5672	15.5904
NAPA	N-ethylmaleimide-sensitive factor attachment protein, alpha	330.846	0.465158	22	0.007933	6.72727	7.27824
SNAP23	synaptosomal-associated protein, 23kDa	289.053	0.459653	26	0.00593846	6.88	8.22727
MPDZ	multiple PDZ domain protein	1552.5	0.457085	16	0.003869	4.66667	5.21429
RGS11	regulator of G-protein signaling 11	39.9646	0.355887	5	0.00157599	2	2.5
RGS9	regulator of G-protein signaling 9	8.30815	0.456109	4	0.00300721	2.5	3.33333
TNFRSF10C	tumor necrosis factor receptor superfamily, member 10c, decoy without an intracellular domain	44.6621	0.340235	8	0.000755544	1.375	1.57143
TNFRSF10B	tumor necrosis factor receptor superfamily, member 10b	88.6392	0.463421	21	0.00599304	11.0952	11.65
TNFRSF10D	tumor necrosis factor receptor superfamily, member 10d, decoy with truncated death domain	252.571	0.457357	41	0.00726862	5.075	5.74614
SUCLA2	succinate-CoA ligase, ADP-forming, beta subunit	484.818	0.459543	15	0.00486259	3.53333	3.78571
SUCLG2	succinate-CoA ligase, GDP-forming, beta subunit	18.3924	0.455353	11	0.00550682	4.63636	5.1
CREG1	cellular repressor of E1A-stimulated genes 1	13.8328	0.349768	7	0.00111836	2.14286	2.5
TRIM24	tripartite motif containing 24	568.4	0.467705	51	0.0146961	17.36	18.4226
BANF1	barrier to autointegration factor 1	632.871	0.462306	53	0.0118151	14.75	15.587
DPM1	dolichyl-phosphate mannosyltransferase polypeptide 1, catalytic subunit	120.429	0.461751	16	0.00578122	4	4.26667
CDKL1	cyclin-dependent kinase-like 1 (CDC2-related kinase)	2.89604	0.343825	6	0.000834356	2.6	3.25
NRP2	neuropilin 2	32.269	0.328296	6	0.00021592	3.83333	4.9
NRP1	neuropilin 1	6057.07	0.457575	23	0.00408231	5.81818	9.80963
LIN7A	lin-7 homolog A (C. elegans)	843.476	0.462974	16	0.00342437	4.25	4.76667
IQGAP1	IQ motif containing GTPase activating protein 1	3869.73	0.483465	110	0.0282979	16.9909	23.5326
GMPS	guanine monphosphate synthase	514.252	0.460921	24	0.0104559	6.20833	6.63442
SOCS2	suppressor of cytokine signaling 2	82.7947	0.457956	19	0.00442808	6.21053	6.55556
HDAC3	histone deacetylase 3	9008.45	0.484379	135	0.0259508	22.3284	40.1167
MAFA	v-maf avian musculoaponeurotic fibrosarcoma oncogene homolog A	169.11	0.454868	6	0.00336764	3.33333	4
KAT2B	K(lysine) acetyltransferase 2B	6053.66	0.478829	118	0.0220966	19.2906	30.0006
TSC22D1	TSC22 domain family, member 1	6203.68	0.472417	115	0.0158544	7.76316	17.8855
NR1I2	nuclear receptor subfamily 1, group I, member 2	801.218	0.464092	36	0.00887173	9.48571	10.2687
LDB1	LIM domain binding 1	310.911	0.459708	17	0.00506661	4.52941	4.94399
ARHGEF7	Rho guanine nucleotide exchange factor (GEF) 7	919.543	0.469074	31	0.00756859	8.77419	9.41441
VNN2	vanin 2	0	0.32031	1	6.29193e-05	1	0
FUBP1	far upstream element (FUSE) binding protein 1	821.958	0.465948	43	0.0134262	8.30233	9.30073
CDC16	cell division cycle 16	165.173	0.461418	27	0.00647981	8.37037	8.82179
SQSTM1	sequestosome 1	12308.2	0.482071	134	0.0264864	17.6842	30.5042
SGPL1	sphingosine-1-phosphate lyase 1	1.816	0.457303	4	0.00308814	2.75	3.66667
DDX18	DEAD (Asp-Glu-Ala-Asp) box polypeptide 18	64.405	0.468902	23	0.0135396	9.3913	9.81818
ZPR1	ZPR1 zinc finger	359.006	0.46264	31	0.00570635	6.64516	7.65116
EIF2B4	eukaryotic translation initiation factor 2B, subunit 4 delta, 67kDa	3.96233	0.457357	8	0.00320441	6	7
EIF2B3	eukaryotic translation initiation factor 2B, subunit 3 gamma, 58kDa	161.179	0.461142	30	0.00730829	14.8276	16.8213
MCM3AP	minichromosome maintenance complex component 3 associated protein	290.537	0.459763	19	0.00504446	3.36842	3.56667
EIF2B2	eukaryotic translation initiation factor 2B, subunit 2 beta, 39kDa	377.787	0.469877	36	0.00993481	13.8611	16.0467
EIF2B5	eukaryotic translation initiation factor 2B, subunit 5 epsilon, 82kDa	80.6061	0.465609	11	0.00416544	5.09091	5.93333
PRPF4B	pre-mRNA processing factor 4B	89.3431	0.461529	30	0.0114354	12.7586	13.3429
AP1S2	adaptor-related protein complex 1, sigma 2 subunit	11.5483	0.457956	8	0.00314227	5.5	6.28571
AP1G2	adaptor-related protein complex 1, gamma 2 subunit	190.964	0.459324	11	0.00413602	3.36364	3.82857
AP1M1	adaptor-related protein complex 1, mu 1 subunit	4461.76	0.465891	36	0.00631894	4.41667	6.77922
GYG2	glycogenin 2	2.76432	0.460093	4	0.00314285	2.75	3.66667
BCL10	B-cell CLL/lymphoma 10	3270.98	0.465665	53	0.00868863	10.0577	11.9501
UBE2M	ubiquitin-conjugating enzyme E2M	245.424	0.471259	37	0.015892	12.0556	12.5312
RPL14	ribosomal protein L14	903.475	0.475866	119	0.0418237	56.9412	64.489
DOK2	docking protein 2, 56kDa	1462.19	0.464653	24	0.00503687	8.43478	9.27273
AIP	aryl hydrocarbon receptor interacting protein	421.269	0.464036	25	0.0062005	5.44	5.71014
SH2D2A	SH2 domain containing 2A	206.796	0.38917	16	0.00306101	5.875	6.4
PSTPIP1	proline-serine-threonine phosphatase interacting protein 1	793.219	0.373591	44	0.00651283	2.95455	3.4987
PIAS2	protein inhibitor of activated STAT, 2	2351.52	0.471895	56	0.01326	12.1455	15.0925
ASH2L	ash2 (absent, small, or homeotic)-like (Drosophila)	917.032	0.467875	55	0.0118807	15.1111	18.1178
CLDN1	claudin 1	259.804	0.454976	12	0.00276628	4.18182	4.6
DIRAS3	DIRAS family, GTP-binding RAS-like 3;g RAS-like 3	79.3571	0.347932	10	0.000883695	1.1	1.22222
DNAJA3	DnaJ (Hsp40) homolog, subfamily A, member 3	4000.15	0.475925	55	0.0142749	10.4182	10.977
UNC119	unc-119 homolog (C. elegans)	1161.96	0.388855	49	0.00533649	2.12245	2.59008
USP14	ubiquitin specific peptidase 14 (tRNA-guanine transglycosylase)	425.408	0.462084	51	0.0110479	17.6078	18.3489
USP8	dase 8;ubiquitin specific peptidase 8	722.794	0.470106	40	0.00921089	8.66667	10.0735
FCGR2C	Fc fragment of IgG, low affinity IIc, receptor for (CD32) (gene/pseudogene);w affinity IIc, receptor for (CD32) (gene/pseudogene)	60.1392	0.3638	8	0.0019617	4.25	4.85714
USP2	ubiquitin specific peptidase 2	2159.77	0.473464	44	0.00914976	7.45455	8.60921
LATS1	large tumor suppressor kinase 1	1489.79	0.471259	46	0.00942666	7.97778	9.50516
NMI	N-myc (and STAT) interactor	801.571	0.461862	34	0.00631647	7.42424	8.60698
MTA1	metastasis associated 1	1905.85	0.470451	56	0.0138367	14.0182	16.2957
CEP57	centrosomal protein 57kDa	2236.81	0.472301	69	0.0168658	8.86957	10.4188
KIAA0408	KIAA0408	231.788	0.459104	17	0.00450615	3.29412	3.50417
DOCK4	dedicator of cytokinesis 4	29.958	0.462417	11	0.00519446	4.90909	5.4
SART3	squamous cell carcinoma antigen recognized by T cells 3	500.236	0.463421	47	0.0133026	9.19149	10.6837
GPRASP1	G protein-coupled receptor associated sorting protein 1	1418.42	0.458284	20	0.00312411	2.15	2.48445
HDAC9	histone deacetylase 9	615.832	0.409871	52	0.0102649	10.1373	11.3903
ARHGAP32	Rho GTPase activating protein 32	697.439	0.468731	32	0.00660843	8.6875	9.31075
HDAC4	histone deacetylase 4	6462.55	0.481347	93	0.0185885	15.5978	22.8217
BCLAF1	BCL2-associated transcription factor 1	330.94	0.469934	38	0.0157102	9.55263	9.96744
SHC4	family, member 4;SHC (Src homology 2 domain containing) family, member 4	1.71806	0.375745	5	0.0015996	3.4	4.25
EIF4A3	eukaryotic translation initiation factor 4A3	4504.44	0.480865	176	0.0454286	34.1257	60.1541
MATR3	matrin 3	399.858	0.472069	58	0.0229998	14.5088	15.4528
SNX17	sorting nexin 17	1388.06	0.470682	20	0.00509202	7.25	7.74222
SPCS2	signal peptidase complex subunit 2 homolog (S. cerevisiae)	83.3228	0.458229	8	0.00354564	2.125	2.42857
CKAP5	cytoskeleton associated protein 5	935.278	0.467364	28	0.00917735	7.55556	8.33077
IST1	increased sodium tolerance 1 homolog (yeast)	77.89	0.458448	12	0.00508495	3.33333	3.71212
DAZAP2	DAZ associated protein 2	3161.89	0.464204	51	0.0066826	6.98	10.1828
TOMM20	translocase of outer mitochondrial membrane 20 homolog (yeast)	533.127	0.458995	24	0.00532162	4.5	5.11242
RNF40	ring finger protein 40, E3 ubiquitin protein ligase	233.08	0.462362	23	0.0079259	8.04545	8.42857
KEAP1	kelch-like ECH-associated protein 1	2713.18	0.465215	55	0.00948128	8.87037	12.4714
CUL7	cullin 7	44522.1	0.509272	464	0.0854788	28.7667	149.076
RB1CC1	RB1-inducible coiled-coil 1	2944.06	0.463476	49	0.00804494	4.55102	5.70764
ARHGEF11	Rho guanine nucleotide exchange factor (GEF) 11	106.456	0.462195	20	0.00496993	7.73684	8.16667
GAB2	GRB2-associated binding protein 2	187.764	0.466853	37	0.00700894	16.3611	17.4511
ELMO1	engulfment and cell motility 1	378.032	0.454009	5	0.00261592	2	2.5
RUSC2	RUN and SH3 domain containing 2	25.799	0.458666	6	0.00323707	2.83333	3.4
CEP350	centrosomal protein 350kDa	123.397	0.456597	12	0.00446562	4.16667	4.54545
MAGI2	membrane associated guanylate kinase, WW and PDZ domain containing 2	104.399	0.350597	11	0.00119481	3	3.33333
PSMD6	proteasome (prosome, macropain) 26S subunit, non-ATPase, 6	1319.58	0.465835	78	0.0161322	28.8462	33.6193
MED24	mediator complex subunit 24	965.935	0.471259	39	0.0075889	15.8718	16.9188
TOMM70A	translocase of outer mitochondrial membrane 70 homolog A (S. cerevisiae)	190.273	0.461031	26	0.00841388	7.23077	7.96435
SETDB1	SET domain, bifurcated 1	3203.35	0.471432	81	0.0166388	13.3827	16.2616
TOX4	TOX high mobility group box family member 4	105.388	0.371282	23	0.00386116	5.09091	5.34821
POM121	POM121 transmembrane nucleoporin	344.96	0.458612	19	0.0049362	5.22222	5.55392
TELO2	telomere maintenance 2	179.792	0.464148	27	0.00727623	7.48148	8.26126
SV2A	synaptic vesicle glycoprotein 2A	27.2926	0.454707	5	0.00274063	2.4	3
UBAP2L	ubiquitin associated protein 2-like	592.364	0.464316	30	0.0105785	7.1	7.42146
SGSM2	small G protein signaling modulator 2	186.206	0.36738	6	0.00130985	1.16667	1.4
MRC2	mannose receptor, C type 2	209.609	0.457793	10	0.00361173	3.1	3.44444
G3BP2	GTPase activating protein (SH3 domain) binding protein 2	187.45	0.466966	35	0.0150452	10.4	11.067
TMCC2	transmembrane and coiled-coil domain family 2	431.999	0.367064	13	0.00137221	4.25	4.63636
RQCD1	RCD1 required for cell differentiation1 homolog (S. pombe)	30.7821	0.460645	11	0.00481534	4.90909	5.4
SMC3	structural maintenance of chromosomes 3	1882.72	0.471779	64	0.0204473	12.1094	13.4008
PDLIM1	PDZ and LIM domain 1	99.1622	0.45894	18	0.00494942	5.47059	5.97321
PRPF4	pre-mRNA processing factor 4	582.242	0.46896	40	0.0120608	10.4872	11.6467
CCNB2	cyclin B2	19.4013	0.455893	10	0.00402758	5.1	5.66667
AIFM1	apoptosis-inducing factor, mitochondrion-associated, 1	704.334	0.472591	53	0.0174008	10.6346	11.3976
RABEP1	rabaptin, RAB GTPase binding effector protein 1	279	0.458666	27	0.00500085	6.69231	7.65297
ATG12	autophagy related 12	2013.28	0.467307	48	0.00720226	4.02083	5.38271
PDCD5	programmed cell death 5	141.067	0.461363	20	0.00744766	5	5.26316
HGS	hepatocyte growth factor-regulated tyrosine kinase substrate	12437.7	0.487882	115	0.0161273	9.13043	19.714
DYRK1B	-specificity tyrosine-(Y)-phosphorylation regulated kinase 1B;dual-specificity tyrosine-(Y)-phosphorylation regulated kinase 1B	558.879	0.463532	36	0.00788802	7.65714	8.36422
EXO1	exonuclease 1	23.9086	0.458393	16	0.00675259	8.125	8.66667
MYOM2	myomesin 2	33.9419	0.344287	12	0.00129979	3.54545	3.9
ARHGEF2	Rho/Rac guanine nucleotide exchange factor (GEF) 2	330.558	0.468217	33	0.0104733	9.06061	9.47812
OSMR	oncostatin M receptor	397.009	0.45638	8	0.00342549	4.375	5
ZW10	zw10 kinetochore protein	266.189	0.467875	17	0.00539864	4.29412	4.60417
BUB3	BUB3 mitotic checkpoint protein	507.083	0.470567	39	0.0148719	9.17949	9.58506
DDX21	DEAD (Asp-Glu-Ala-Asp) box helicase 21	1274.26	0.475161	90	0.029674	20.3111	22.6653
ZMYM4	zinc finger, MYM-type 4	47.1226	0.457466	12	0.00605259	4.33333	4.72727
LRRFIP1	leucine rich repeat (in FLII) interacting protein 1	50.9142	0.456272	18	0.00570158	5.66667	6
AURKB	aurora kinase B	3143.08	0.480805	107	0.0269635	18.3302	24.2924
VAPB	VAMP (vesicle-associated membrane protein)-associated protein B and C	262.563	0.458284	26	0.00598369	7.92	8.49848
NOLC1	nucleolar and coiled-body phosphoprotein 1	584.686	0.470912	51	0.0176599	15	15.7366
VAPA	VAMP (vesicle-associated membrane protein)-associated protein A, 33kDa	1643.4	0.472359	39	0.00872721	7.68421	9.1506
MTA2	metastasis associated 1 family, member 2	957.288	0.468103	74	0.0187197	19.863	24.349
DLGAP2	discs, large (Drosophila) homolog-associated protein 2	271.921	0.365113	16	0.00215896	5.1875	5.53333
DLGAP1	discs, large (Drosophila) homolog-associated protein 1	751.072	0.463868	21	0.00499823	7.61905	8.24498
MAGI1	membrane associated guanylate kinase, WW and PDZ domain containing 1	1097.16	0.458885	21	0.00424281	3.57143	3.89915
IL32	interleukin 32	380.249	0.455677	11	0.00376037	4.2	4.66667
RAB11B	RAB11B, member RAS oncogene family	148.789	0.463812	21	0.00727007	5.71429	6.09683
DLG5	discs, large homolog 5 (Drosophila)	14.8346	0.456326	8	0.00421051	3.25	3.71429
TBRG4	transforming growth factor beta regulator 4	166.289	0.458393	6	0.00310421	2.33333	2.8
UBE2L6	ubiquitin-conjugating enzyme E2L 6	167.824	0.457303	27	0.0053243	6.30769	7.07325
RPS6KA5	ribosomal protein S6 kinase, 90kDa, polypeptide 5	1856.02	0.475572	56	0.0132601	11.1964	12.3735
AIMP1	aminoacyl tRNA synthetase complex-interacting multifunctional protein 1	248.153	0.46544	44	0.0119227	14.4651	14.8909
NUMBL	numb homolog (Drosophila)-like	1098.71	0.402618	15	0.00334353	2.26667	2.42857
MAPKAPK2	mitogen-activated protein kinase-activated protein kinase 2	802.448	0.46499	34	0.00916576	8.9697	9.84606
CYTH2	cytohesin 2	672.171	0.46623	21	0.00537226	5.52381	6.09444
CYTH1	cytohesin 1	43.9278	0.455569	12	0.00337754	5.45455	6
CYTH3	cytohesin 3	262.048	0.454223	5	0.00248851	2.4	3
MED14	mediator complex subunit 14	752.347	0.468331	43	0.00787814	16.4419	18.0338
GPR56	G protein-coupled receptor 56	0	0.453848	3	0.00287297	3	4.5
SRSF11	serine/arginine-rich splicing factor 11	890.357	0.46454	40	0.0113836	10.175	10.6614
SOCS6	suppressor of cytokine signaling 6	290.269	0.468274	29	0.00811062	7.10345	7.35714
MED26	mediator complex subunit 26	517.256	0.350853	49	0.00315664	15.9792	21.9916
MED23	mediator complex subunit 23	371.905	0.462807	36	0.00700461	14.1667	14.9632
MED17	mediator complex subunit 17	566.184	0.463812	39	0.0085848	14.359	15.0869
MED7	mediator complex subunit 7	717.919	0.463365	31	0.00705375	10.6452	11.23
MAP4K4	mitogen-activated protein kinase kinase kinase kinase 4	177.437	0.463141	22	0.00704927	4.90909	5.2382
ARHGEF6	Rac/Cdc42 guanine nucleotide exchange factor (GEF) 6	187.327	0.461363	25	0.0061155	8.33333	8.75604
IL27RA	interleukin 27 receptor, alpha	0.851992	0.45342	4	0.00267684	3	4
ATG5	autophagy related 5	1629.5	0.464653	71	0.0104393	7.12857	11.1022
ROCK2	Rho-associated, coiled-coil containing protein kinase 2	44.4366	0.455353	13	0.00420469	4	4.33333
AKAP6	A kinase (PRKA) anchor protein 6	109.55	0.379866	18	0.00368149	6.16667	6.52941
MAPK8IP1	mitogen-activated protein kinase 8 interacting protein 1	606.994	0.401734	25	0.00324028	6.91667	7.5397
MED20	mediator complex subunit 20	168.616	0.458338	15	0.00396053	9	9.64286
STX8	syntaxin 8	220.528	0.456814	15	0.00371231	4.33333	4.66484
AKAP5	A kinase (PRKA) anchor protein 5	88.8742	0.458011	15	0.00423559	5.6	6.11429
MAGED1	melanoma antigen family D1	2197.88	0.467989	69	0.0119519	8.80882	12.5559
ADAMTS4	ADAM metallopeptidase with thrombospondin type 1 motif, 4	2427.33	0.456759	10	0.00317736	3.33333	3.75
FXR2	fragile X mental retardation, autosomal homolog 2	2047.85	0.465327	60	0.0105817	8.49153	11.1432
ADAMTS1	ADAM metallopeptidase with thrombospondin type 1 motif, 1	720.097	0.45503	6	0.002636	2	2.4
NPEPPS	aminopeptidase puromycin sensitive	844.76	0.462084	41	0.0118093	8.12195	8.888
VPS4B	vacuolar protein sorting 4 homolog B (S. cerevisiae)	124.66	0.460921	17	0.00477514	6.41176	6.87019
SCAMP1	secretory carrier membrane protein 1	25.0808	0.459818	10	0.0040962	5.55556	6.25
TECR	trans-2,3-enoyl-CoA reductase	114.013	0.464933	18	0.00924002	5.22222	5.52941
FLOT1	flotillin 1	1430.97	0.470336	43	0.010276	6.27907	7.43498
PSMD14	proteasome (prosome, macropain) 26S subunit, non-ATPase, 14	804.355	0.467477	65	0.0132627	33.3385	36.5676
PLIN3	perilipin 3	1408.86	0.463532	32	0.00514284	7.3871	9.0263
HNRNPR	heterogeneous nuclear ribonucleoprotein R	3619.35	0.480385	124	0.0362252	28.371	38.0412
GPHN	gephyrin	66.0419	0.456163	17	0.00398875	4.6875	5.05
SPRY2	sprouty homolog 2 (Drosophila)	4850.54	0.471316	52	0.0075243	9.39216	11.853
SRRM1	serine/arginine repetitive matrix 1	1473.56	0.470394	88	0.020887	17.6591	21.7664
STAM2	signal transducing adaptor molecule (SH3 domain and ITAM motif) 2	417.973	0.465665	31	0.00592165	6.48387	7.02392
RAMP1	receptor (G protein-coupled) activity modifying protein 1	12.9316	0.263248	4	1.47944e-05	2	3
STUB1	STIP1 homology and U-box containing protein 1, E3 ubiquitin protein ligase	9654.91	0.492759	154	0.0294602	21.0719	39.3087
ZMPSTE24	zinc metallopeptidase STE24	87.1833	0.455839	14	0.0035295	3	3.3859
AKAP8	A kinase (PRKA) anchor protein 8	526.435	0.46303	33	0.0123391	8.0303	8.30595
UBE4B	ubiquitination factor E4B	785.378	0.464204	45	0.00857146	9.63636	11.0996
EFS	embryonal Fyn-associated substrate	868.737	0.46856	19	0.00514628	8.68421	9.25
BCAS2	breast carcinoma amplified sequence 2	1148.43	0.467705	44	0.0121327	11.9302	12.855
RGS19	regulator of G-protein signaling 19	236.541	0.458502	13	0.00338356	3.61538	3.91667
DNAJA2	DnaJ (Hsp40) homolog, subfamily A, member 2	228.698	0.470682	34	0.0127526	9.58824	9.90514
SF3A1	splicing factor 3a, subunit 1, 120kDa	1771.67	0.469475	97	0.0254658	21.3299	25.7581
2016-03-06	membrane-associated ring finger (C3HC4) 6, E3 ubiquitin protein ligase	2.57805	0.453046	6	0.00267506	3.6	4.5
APBB3	amyloid beta (A4) precursor protein-binding, family B, member 3	67.0963	0.380768	5	0.00142812	2.2	2.75
LANCL1	LanC lantibiotic synthetase component C-like 1 (bacterial)	18.0664	0.460148	9	0.00542148	3.44444	3.875
TNIP1	TNFAIP3 interacting protein 1	2054.95	0.464765	43	0.00793293	7.28571	8.57889
LAMC3	laminin, gamma 3	558.518	0.455353	9	0.00272107	1.55556	1.75
TUBA1B	tubulin, alpha 1b	3958.12	0.477166	86	0.0226581	12.5698	15.3304
CITED2	Cbp/p300-interacting transactivator, with Glu/Asp-rich carboxy-terminal domain, 2	28.4204	0.457139	10	0.00400387	5.5	6.11111
BAG2	BCL2-associated athanogene 2	1121	0.476102	76	0.020593	16.6	19.3899
BAG4	BCL2-associated athanogene 4	5229.06	0.465158	51	0.0116313	8.41176	10.5421
BAG3	BCL2-associated athanogene 3	24759.4	0.487326	207	0.029783	13.3641	41.6863
APBA3	amyloid beta (A4) precursor protein-binding, family A, member 3	8.31119	0.380505	4	0.00139893	2	2.66667
RAB3D	RAB3D, member RAS oncogene family	261.084	0.362155	9	0.00108348	3	3.375
ATP5J2	ATP synthase, H+ transporting, mitochondrial Fo complex, subunit F2	205.984	0.457738	19	0.00637752	4.21053	4.55556
SEC22B	SEC22 vesicle trafficking protein homolog B (S. cerevisiae) (gene/pseudogene)	520.123	0.462529	34	0.0113354	7.44118	8.22175
H2AFY	H2A histone family, member Y	3936.68	0.472243	48	0.0173605	17.7917	18.3201
VPS26A	vacuolar protein sorting 26 homolog A (S. pombe)	542.552	0.460976	38	0.0063683	8.10811	10.0374
GABBR2	gamma-aminobutyric acid (GABA) B receptor, 2	11.8416	0.327011	5	0.000230144	1	1.25
BCAR1	breast cancer anti-estrogen resistance 1	2422.06	0.47358	60	0.0108083	11.8	15.0468
RBM39	RNA binding motif protein 39;ding motif protein 39	1480.95	0.478531	85	0.0274836	22.3882	24.843
AKAP12	A kinase (PRKA) anchor protein 12	150.373	0.464316	17	0.00581942	4.58824	4.875
PRDX6	peroxiredoxin 6	647.219	0.464372	41	0.0128344	9.25	9.98601
RNF14	ring finger protein 14	233.645	0.460314	25	0.00587377	6.625	7.21594
PDIA4	protein disulfide isomerase family A, member 4	594.995	0.462306	43	0.0108991	8.48837	10.0785
NFE2L3	nuclear factor, erythroid 2-like 3	152.565	0.453741	7	0.00257423	4.83333	5.8
RIN1	Ras and Rab interactor 1	91.4859	0.46264	16	0.00534154	5.75	6.13333
NCOR1	nuclear receptor corepressor 1	4936.29	0.478412	120	0.0222451	23.563	36.6851
NCOR2	nuclear receptor corepressor 2	3128.69	0.47434	86	0.0163875	19.593	25.7632
TRAF4	TNF receptor-associated factor 4	3586.5	0.467136	58	0.00939324	8.54386	11.3222
GNA14	anine nucleotide binding protein (G protein), alpha 14;guanine nucleotide binding protein (G protein), alpha 14	154.466	0.332699	3	0.000254952	0.666667	1
NUP155	nucleoporin 155kDa	186.412	0.464372	28	0.0128659	5.89286	6.22222
RGS6	regulator of G-protein signaling 6	21.1444	0.350821	7	0.00160503	1	1.16667
ISG15	ISG15 ubiquitin-like modifier	8526.38	0.47569	127	0.0246275	9.23622	16.8778
SEC24C	SEC24 family member C	706.261	0.468217	32	0.0102704	7	7.55578
IKBKE	inhibitor of kappa light polypeptide gene enhancer in B-cells, kinase epsilon	21896.5	0.491437	284	0.0434465	14.8269	57.8239
MORF4L2	mortality factor 4 like 2	946.146	0.465553	48	0.0115839	12.4043	14.4892
TTC37	ricopeptide repeat domain 37;tetratricopeptide repeat domain 37	15.5836	0.458502	7	0.00486649	2.42857	2.83333
MDC1	mediator of DNA-damage checkpoint 1	5973.87	0.475984	130	0.0256321	17.3643	32.0388
IQCB1	IQ motif containing B1	6927.29	0.477284	134	0.0215271	10.6842	22.2309
SOCS5	suppressor of cytokine signaling 5	101.441	0.465665	10	0.0042145	3.5	3.88889
PDE4DIP	phosphodiesterase 4D interacting protein	2345.66	0.463421	41	0.00618223	4.31707	5.01059
SAFB2	scaffold attachment factor B2	386.899	0.463812	32	0.012609	10.6129	11.0872
EIF5B	eukaryotic translation initiation factor 5B	432.931	0.461973	23	0.00876935	4.6087	4.85606
IPO13	importin 13	333.595	0.460203	13	0.00471473	3	3.36364
TTI1	TELO2 interacting protein 1	145.221	0.462863	23	0.00645592	7.56522	8.22917
CLINT1	clathrin interactor 1	336.887	0.460865	39	0.0101114	9.23684	10.0093
BZW1	basic leucine zipper and W2 domains 1	187.769	0.459928	14	0.00462952	3.78571	4.25641
GREB1	growth regulation by estrogen in breast cancer 1	64.0635	0.344627	9	0.000670115	1	1.125
NUP93	nucleoporin 93kDa	820.032	0.468274	43	0.0144605	5.4186	6.13201
EDEM1	ER degradation enhancer, mannosidase alpha-like 1	189.825	0.454599	13	0.00338554	3.07692	3.36111
RAPGEF2	Rap guanine nucleotide exchange factor (GEF) 2	814.976	0.460259	33	0.0067932	4.42424	5.21153
PUM1	pumilio RNA-binding family member 1	120.159	0.463253	21	0.007815	3.7619	3.95
RIMS2	regulating synaptic membrane exocytosis 2	480.476	0.364662	13	0.00169776	1.30769	1.41667
USP15	ubiquitin specific peptidase 15	2720.56	0.46959	71	0.013564	11.3857	15.8372
MVP	major vault protein	3449.16	0.46959	46	0.00969205	6.73333	8.94583
THRAP3	thyroid hormone receptor associated protein 3	1651.19	0.472069	76	0.0212493	16.9868	18.6096
NR1I3	nuclear receptor subfamily 1, group I, member 3	191.669	0.368648	21	0.00325359	5	5.50263
NR1H4	nuclear receptor subfamily 1, group H, member 4	145.001	0.399979	34	0.00801385	13.8824	14.4203
MED12	mediator complex subunit 12	1152.83	0.470049	47	0.00789922	17.5435	20.7738
MED13	mediator complex subunit 13	209.504	0.459159	26	0.00500245	17.0769	17.76
NUP153	nucleoporin 153kDa	470.85	0.470394	41	0.0119679	12.75	13.6911
RBX1	ring-box 1, E3 ubiquitin protein ligase	3952.88	0.479068	99	0.021782	17.8163	28.0568
DOPEY2	dopey family member 2	0	0.456976	2	0.00287721	2	4
DMTF1	cyclin D binding myb-like transcription factor 1	13.0781	0.349864	6	0.0011272	0.333333	0.4
NR2E3	nuclear receptor subfamily 2, group E, member 3	102.057	0.356679	19	0.00278726	6.36842	6.72222
AKT3	v-akt murine thymoma viral oncogene homolog 3	19.4783	0.457411	11	0.00407989	4.27273	4.7
MED6	mediator complex subunit 6	400.612	0.46398	38	0.00831748	14.8947	15.7363
ABI1	abl-interactor 1	1523.79	0.469418	60	0.00957958	12.8475	15.6652
TANK	TRAF family member-associated NFKB activator	1973.39	0.471259	52	0.0127815	12.6667	14.3576
SRA1	steroid receptor RNA activator 1	859.092	0.460093	23	0.00503234	5	5.33485
ZBTB33	zinc finger and BTB domain containing 33	21.724	0.457139	16	0.0060087	7.4	7.92857
PDCD6IP	programmed cell death 6 interacting protein	2222.76	0.475807	66	0.0140986	10.6308	13.5446
PDCD6	programmed cell death 6	403.393	0.46742	40	0.0118205	8.92308	9.79387
HDAC6	histone deacetylase 6	7156.51	0.487326	144	0.0285151	16.8252	27.7171
HDAC5	histone deacetylase 5	17830.2	0.49194	278	0.0563389	21.9639	63.6438
SH2B3	SH2B adaptor protein 3	13.4184	0.376334	13	0.00214631	8.08333	8.81818
MED16	mediator complex subunit 16	605.303	0.461585	41	0.00762368	15.3902	16.582
CHAF1A	chromatin assembly factor 1, subunit A (p150)	983.845	0.467875	63	0.0165345	17.4516	18.8528
TOM1	target of myb1 (chicken)	243.952	0.464204	22	0.00536813	4.77273	5.08451
TOM1L1	target of myb1 (chicken)-like 1	455.31	0.468502	32	0.00704507	6.78125	7.78937
ATP5L	ATP synthase, H+ transporting, mitochondrial Fo complex, subunit G	42.5853	0.459269	9	0.00444937	3.33333	3.75
SH2D3C	SH2 domain containing 3C	45.8518	0.382397	13	0.00231719	5	5.41667
EXOC5	exocyst complex component 5	117.483	0.45894	19	0.00430668	6	6.82568
IGF2BP3	insulin-like growth factor 2 mRNA binding protein 3	421.597	0.466061	52	0.0174672	18.5385	20.8832
IGF2BP1	insulin-like growth factor 2 mRNA binding protein 1	355.104	0.471086	53	0.0203113	10.2453	10.5924
CAMKK2	calcium/calmodulin-dependent protein kinase kinase 2, beta	490.632	0.467875	24	0.00738444	5.41667	5.71067
KHDRBS1	KH domain containing, RNA binding, signal transduction associated 1	8335.47	0.480385	111	0.0217924	15.0091	23.7347
CD226	CD226 molecule	1.89706	0.45503	3	0.00246415	2.33333	3.5
CTCF	CCCTC-binding factor (zinc finger protein)	263.634	0.463476	37	0.0117261	9.32432	10.3226
GNA13	guanine nucleotide binding protein (G protein), alpha 13	732.952	0.4607	31	0.00651154	4.45161	5.10477
CCT8	chaperonin containing TCP1, subunit 8 (theta)	2010.38	0.480085	78	0.0270034	22.5641	25.317
NUDC	nudC nuclear distribution protein	1584.63	0.465384	59	0.0105655	5.61017	8.27685
PTGES3	prostaglandin E synthase 3 (cytosolic)	1761.5	0.475337	69	0.016106	13.6618	16.5159
YME1L1	YME1-like 1 ATPase	157.537	0.453153	8	0.00281952	3.125	3.57143
SH2D3A	SH2 domain containing 3A	45.0468	0.459543	10	0.00358276	4.77778	5.375
GRAP	GRB2-related adaptor protein	132.408	0.458776	16	0.00373222	7.25	7.73333
DNAJB6	DnaJ (Hsp40) homolog, subfamily B, member 6	408.894	0.469189	36	0.0102661	8.25	8.64841
RANBP9	RAN binding protein 9;ng protein 9	2910.65	0.481528	75	0.0160487	11.2297	13.888
AP1M2	adaptor-related protein complex 1, mu 2 subunit	1053.24	0.467364	24	0.00444791	6.04167	7.68352
UBA2	ubiquitin-like modifier activating enzyme 2	623.412	0.465835	36	0.0100381	8.19444	9.37405
LOC100996724	phosphodiesterase 4D interacting protein-like	2345.66	0.463421	41	0.00618223	4.31707	5.01059
ABCF2	ATP-binding cassette, sub-family F (GCN20), member 2	51.2075	0.461973	15	0.00776726	4.93333	5.28571
NR1H3	nuclear receptor subfamily 1, group H, member 3	1047.13	0.469991	35	0.00739105	7.28571	7.94748
DNM1L	dynamin 1-like	408.301	0.464765	22	0.00723889	6.47619	6.83333
SCAMP3	secretory carrier membrane protein 3	167.319	0.468788	20	0.00751198	5.7	6
DPP3	dipeptidyl-peptidase 3	143.103	0.464316	17	0.0054265	5.41176	5.75
PTPRU	protein tyrosine phosphatase, receptor type, U	16.562	0.455785	10	0.00303008	5	5.625
HUWE1	HECT, UBA and WWE domain containing 1, E3 ubiquitin protein ligase	23824.1	0.49677	314	0.0626582	26.738	85.9734
LOC100996763	neurogenic locus notch homolog protein 2-like	7168.18	0.37878	70	0.00405061	4.15714	8.84579
ATP9A	ATPase, class II, type 9A	0.769802	0.454976	3	0.00323514	2.33333	3.5
ARPC5	actin related protein 2/3 complex, subunit 5, 16kDa	74.1557	0.461529	17	0.00559332	5.88235	6.25
ACTR3	ARP3 actin-related protein 3 homolog (yeast)	1017.64	0.46499	38	0.0112122	8.97368	10.516
ARPC3	actin related protein 2/3 complex, subunit 3, 21kDa	245.165	0.34721	13	0.00120561	1.46154	1.7
ACTR2	ARP2 actin-related protein 2 homolog (yeast)	2433.69	0.471259	45	0.0133867	9.86667	12.1303
NUBP2	nucleotide binding protein 2	1156.17	0.463756	30	0.00580755	3.93333	4.56988
ARPC2	actin related protein 2/3 complex, subunit 2, 34kDa	836.487	0.462918	37	0.0104971	8.72973	9.78168
PREB	prolactin regulatory element binding	12.0458	0.456705	8	0.00398597	3.625	4.14286
RAD50	RAD50 homolog (S. cerevisiae)	287.662	0.465384	46	0.0146383	13.6957	14.0817
OR10B1P	olfactory receptor, family 10, subfamily B, member 1 pseudogene	116.094	0.464148	19	0.00759162	4.94737	5.22222
LRPPRC	leucine-rich pentatricopeptide repeat containing	1619.84	0.476161	68	0.0221986	10.7761	11.602
TRAP1	TNF receptor-associated protein 1	506.109	0.473814	45	0.0163562	11.3556	11.8016
OPTN	optineurin	1809.54	0.465948	57	0.011071	10.3036	12.1013
PDIA6	protein disulfide isomerase family A, member 6	444.012	0.467932	44	0.0166863	9.02273	9.38887
BCAP31	B-cell receptor-associated protein 31	1170.87	0.467136	36	0.00829845	8.05714	9.05309
G3BP1	GTPase activating protein (SH3 domain) binding protein 1	1750.4	0.478531	74	0.0215505	15.3151	18.2573
SUGP2	SURP and G patch domain containing 2	388.869	0.460314	17	0.00702897	4.41176	4.6875
CEBPZ	CCAAT/enhancer binding protein (C/EBP), zeta	166.436	0.464036	20	0.0083935	5	5.26316
TRIM28	tripartite motif containing 28	7282.7	0.485725	152	0.0414776	25.6291	37.6721
SLC25A13	solute carrier family 25 (aspartate/glutamate carrier), member 13	429.396	0.465835	18	0.00801917	3.38889	3.58824
TNK2	tyrosine kinase, non-receptor, 2	3346.81	0.477343	58	0.0113648	11.4737	13.3304
RNF41	ring finger protein 41, E3 ubiquitin protein ligase	502.94	0.465158	23	0.004783	5.13636	5.39098
PSME3	proteasome (prosome, macropain) activator subunit 3 (PA28 gamma; Ki)	2410.5	0.469704	76	0.01599	16.4667	18.9867
PRMT3	protein arginine methyltransferase 3	245.196	0.463924	24	0.00775361	7.16667	7.53068
MPHOSPH6	M-phase phosphoprotein 6	288.195	0.45812	21	0.00517325	3.19048	3.3875
TUBB3	tubulin, beta 3 class III	2083.27	0.469991	53	0.0130836	8.45283	9.22088
TUBB4A	tubulin, beta 4A class IVa	3517.3	0.473347	72	0.0196124	11.9583	13.6367
TUBB4B	lass IVb;tubulin, beta 4B class IVb	2595.41	0.482919	103	0.032508	19.2039	24.0824
SCML2	sex comb on midleg-like 2 (Drosophila)	4.76698	0.455839	10	0.00557768	5.8	6.44444
NDRG1	N-myc downstream regulated 1	1395.16	0.46959	75	0.0193982	10.72	12.9014
MYL9	myosin, light chain 9, regulatory	16.0638	0.456597	12	0.00479863	5.33333	5.81818
DLC1	DLC1 Rho GTPase activating protein	1725.33	0.461751	28	0.00628571	3.03571	3.36355
PIAS3	protein inhibitor of activated STAT, 3	3837.93	0.469532	41	0.0110788	10.7805	11.5105
GNB2L1	guanine nucleotide binding protein (G protein), beta polypeptide 2-like 1	15494	0.488254	153	0.0381134	23.1776	34.8513
YAP1	Yes-associated protein 1	1784.42	0.474399	69	0.013204	9.86957	12.7776
PRMT5	protein arginine methyltransferase 5	3266.78	0.47622	98	0.02451	17.1959	21.6337
ARIH2	ariadne RBR E3 ubiquitin protein ligase 2	1457.81	0.46264	40	0.00905601	7.89744	8.63039
CDIPT	CDP-diacylglycerol--inositol 3-phosphatidyltransferase	92.8847	0.466739	14	0.00552344	3.92857	4.23077
TUBGCP3	tubulin, gamma complex associated protein 3	986.426	0.466456	77	0.0187622	10.9481	13.2435
RBM14	RNA binding motif protein 14	1688.17	0.471721	77	0.0264823	21.1299	23.1559
OLFM1	olfactomedin 1	9.09025	0.379042	3	0.00126166	2.33333	3.5
MCRS1	microspherule protein 1	407.901	0.460479	35	0.00691349	4.62857	5.23833
VAV3	vav 3 guanine nucleotide exchange factor	513.65	0.468445	23	0.00627374	9.30435	9.84848
HAX1	HCLS1 associated protein X-1	522.812	0.46657	40	0.0105312	6.825	7.18086
TOMM40	translocase of outer mitochondrial membrane 40 homolog (yeast)	916.008	0.459489	29	0.00585961	4.37931	5.57407
TAB1	TGF-beta activated kinase 1/MAP3K7 binding protein 1	2609.05	0.477166	75	0.0166702	14.0541	17.4231
MAD2L2	MAD2 mitotic arrest deficient-like 2 (yeast)	164.427	0.456814	22	0.00391844	4.95238	5.68669
BAIAP2	BAI1-associated protein 2	1042.18	0.471606	33	0.00836466	8.3125	8.94667
RBPMS	RNA binding protein with multiple splicing	1497.87	0.373773	44	0.00355858	5.02326	6.81217
DSTN	destrin (actin depolymerizing factor)	659.859	0.462473	39	0.0100221	6.12821	7.12652
RIPK3	receptor-interacting serine-threonine kinase 3	2199	0.469934	90	0.0185419	10.8315	14.1089
SLC30A9	solute carrier family 30 (zinc transporter), member 9	0.347072	0.45503	4	0.00329159	3.25	4.33333
COG5	component of oligomeric golgi complex 5	26.0001	0.459763	9	0.00376708	5.11111	6.04762
TADA3	3;transcriptional adaptor 3	164.234	0.406062	25	0.00672453	8.52	8.95833
EIF3M	eukaryotic translation initiation factor 3, subunit M	300.093	0.469074	27	0.00851402	8.74074	9.07692
UBE2E3	ubiquitin-conjugating enzyme E2E 3	518.437	0.464036	51	0.0114728	10.02	11.9929
SEC23A	Sec23 homolog A (S. cerevisiae)	1715.62	0.463253	52	0.0136665	9.76923	12.3825
NXF1	nuclear RNA export factor 1	984.707	0.465948	70	0.0186901	18.1449	20.9427
CREB3	cAMP responsive element binding protein 3	11620.7	0.46081	40	0.00531564	5.25641	10.4369
CAP2	CAP, adenylate cyclase-associated protein, 2 (yeast)	9.43896	0.460093	9	0.00419038	4.375	5
SYNCRIP	synaptotagmin binding, cytoplasmic RNA interacting protein	2302.16	0.48383	114	0.0367514	28.5702	34.7315
UNC13B	unc-13 homolog B (C. elegans)	82.3553	0.45342	8	0.00275455	2.875	3.28571
NCOA2	2	1157.67	0.470451	59	0.0129806	15.8276	18.4695
APPBP2	amyloid beta precursor protein (cytoplasmic tail) binding protein 2	2397.38	0.467364	33	0.00650738	5.46875	6.89802
MYBBP1A	MYB binding protein (P160) 1a	1430.06	0.47764	80	0.0289766	25.5125	27.6362
DDX17	DEAD (Asp-Glu-Ala-Asp) box helicase 17	1609.53	0.484501	98	0.0340245	24.8763	27.2494
CIB1	calcium and integrin binding 1 (calmyrin)	433.744	0.457466	20	0.00421028	3	3.18348
KAT5	K(lysine) acetyltransferase 5	16096	0.488626	143	0.0277733	19.4155	34.6839
HYOU1	hypoxia up-regulated 1	206.682	0.465553	29	0.0109611	7.93103	8.2967
NOP56	NOP56 ribonucleoprotein	1068.56	0.471259	109	0.0349546	41.0093	48.1389
IPO8	importin 8	55.0341	0.460921	15	0.00574639	5.26667	5.64286
IPO7	importin 7	417.628	0.466853	36	0.0133253	8.75	9.10358
SSSCA1	Sjogren syndrome/scleroderma autoantigen 1	2618.38	0.464877	61	0.00965719	8.71667	12.5132
ATG7	autophagy related 7	561.347	0.467023	34	0.00675127	8.17647	9.08519
BATF	basic leucine zipper transcription factor, ATF-like	400.67	0.349101	20	0.00161918	10.5263	12.7499
GLRX3	glutaredoxin 3	3002.34	0.462251	41	0.00808513	6	6.94451
UBD	ubiquitin D	40625.2	0.500781	383	0.0657434	21.5864	102.702
MINOS1	mitochondrial inner membrane organizing system 1	102.659	0.375966	15	0.00232447	2.86667	3.31502
DCTN2	dynactin 2 (p50)	579.766	0.471548	40	0.00960038	8.46154	9.19405
ANP32B	acidic (leucine-rich) nuclear phosphoprotein 32 family, member B	1355.72	0.473756	45	0.0110531	5.95556	6.39998
ARL6IP5	ADP-ribosylation factor-like 6 interacting protein 5	250.595	0.454223	10	0.00339812	2.6	2.90278
AGR2	anterior gradient 2	173.547	0.379191	13	0.00235143	1.61538	1.75
SPTLC1	serine palmitoyltransferase, long chain base subunit 1	87.7066	0.461695	12	0.00502076	3.41667	3.72727
ARFGEF1	ADP-ribosylation factor guanine nucleotide-exchange factor 1 (brefeldin A-inhibited)	210.162	0.459104	11	0.0042156	4	4.4
SLU7	SLU7 splicing factor homolog (S. cerevisiae)	117.334	0.457738	16	0.00591487	5.375	5.73333
RABAC1	Rab acceptor 1 (prenylated)	1197.59	0.459434	34	0.00463986	5.06061	6.19129
CCT7	chaperonin containing TCP1, subunit 7 (eta)	1601.98	0.480205	81	0.0236421	19.1235	21.617
MAP1LC3C	microtubule-associated protein 1 light chain 3 gamma	110.927	0.455515	26	0.0043571	6.5	7.1602
CCT4	chaperonin containing TCP1, subunit 4 (delta)	1216.02	0.475631	81	0.0257551	21.1358	24.2576
CCT2	chaperonin containing TCP1, subunit 2 (beta)	2229.4	0.479606	103	0.0318598	24.9029	30.5199
SORBS1	sorbin and SH3 domain containing 1	697.753	0.392067	33	0.00497555	5.9697	6.37364
SMC2	structural maintenance of chromosomes 2	565.576	0.465046	36	0.0105467	6.94444	8.78452
PRPF8	factor 8;pre-mRNA processing factor 8	956.705	0.472359	87	0.0279423	24.9186	28.2354
AHSA1	AHA1, activator of heat shock 90kDa protein ATPase homolog 1 (yeast)	1255.95	0.472591	35	0.0107705	7.54286	8.48542
SH2B2	SH2B adaptor protein 2	132.792	0.368931	25	0.00304193	10.0833	10.8447
PAICS	phosphoribosylaminoimidazole carboxylase, phosphoribosylaminoimidazole succinocarboxamide synthetase	629.843	0.463756	38	0.0106608	7.2973	7.74514
TBL3	transducin (beta)-like 3	1573.88	0.461529	21	0.00850938	5.09524	5.42222
RBCK1	RanBP-type and C3HC4-type zinc finger containing 1	1990.86	0.472533	51	0.0100145	11.16	13.812
STAMBP	STAM binding protein	1850.3	0.461917	30	0.00675641	5.16667	5.73687
HEXIM1	hexamethylene bis-acetamide inducible 1	126.08	0.466004	20	0.00783618	6.5	6.84211
TGOLN2	trans-golgi network protein 2	611.443	0.462696	20	0.00431798	5.05	5.35996
MYL12A	myosin, light chain 12A, regulatory, non-sarcomeric	911.191	0.466004	53	0.0149685	8.92453	10.731
POLR3C	polymerase (RNA) III (DNA directed) polypeptide C (62kD)	270.028	0.461418	10	0.0038616	2.5	2.80556
IVNS1ABP	influenza virus NS1A binding protein	307.182	0.465665	52	0.0151793	13.549	14.0642
NUP50	nucleoporin 50kDa	229.139	0.46398	25	0.00675035	6.48	6.91142
GIPC1	GIPC PDZ domain containing family, member 1	1829.72	0.461197	35	0.00488597	4.61765	5.87582
KDM5B	lysine (K)-specific demethylase 5B	1689.87	0.464821	50	0.011617	13.78	14.9129
NEK6	NIMA-related kinase 6	1945.56	0.466287	54	0.00799215	5.90566	7.61762
HSPH1	heat shock 105kDa/110kDa protein 1	768.937	0.467136	49	0.0142331	10.3061	11.5162
CPLX2	complexin 2	25.3399	0.35536	4	0.000744692	2	2.66667
WASF3	WAS protein family, member 3	18.7789	0.46081	7	0.00375953	4	4.66667
FRS2	fibroblast growth factor receptor substrate 2	161.369	0.369002	25	0.00292651	7.68	8.1193
CPLX1	complexin 1	261.113	0.365633	21	0.00236371	1.66667	1.76765
ACOT7	acyl-CoA thioesterase 7	343.412	0.459928	22	0.00684775	5.5	5.8817
PDAP1	PDGFA associated protein 1	799.64	0.463309	10	0.00458715	2.6	2.88889
PHB2	prohibitin 2	3744.37	0.475219	75	0.0193776	10.36	12.644
EXOC3	exocyst complex component 3	141.206	0.466004	14	0.00489698	5.21429	5.64103
GABARAP	GABA(A) receptor-associated protein	775.411	0.461308	47	0.00650063	10.1739	13.2946
CBX3	chromobox homolog 3	2516.62	0.466343	64	0.017751	18.0952	21.4358
EXOSC8	exosome component 8	294.328	0.457031	22	0.00586673	7.61905	8.38502
U2AF2	U2 small nuclear RNA auxiliary factor 2	1790.95	0.474223	102	0.028222	25.0392	30.1965
GABARAPL2	GABA(A) receptor-associated protein-like 2	3713.38	0.475513	80	0.0123186	8.5625	15.5685
NID2	nidogen 2 (osteonidogen)	48.1708	0.332095	6	0.000227605	0.833333	1
CASC3	cancer susceptibility candidate 3	116.266	0.462751	20	0.00648967	5.55	5.84211
RRAS2	related RAS viral (r-ras) oncogene homolog 2	1067.94	0.462529	24	0.00598915	4	4.41497
PHLDA1	pleckstrin homology-like domain, family A, member 1	70.6854	0.467477	12	0.00543979	4	4.36364
COPG1	coatomer protein complex, subunit gamma 1	1091.42	0.461142	34	0.00974687	8.18182	8.88293
DNAJC8	DnaJ (Hsp40) homolog, subfamily C, member 8	140.607	0.46454	19	0.0072721	5.05263	5.33333
HSPA4L	heat shock 70kDa protein 4-like	770.142	0.461197	33	0.00718749	5.06061	5.53469
AAK1	AP2 associated kinase 1	20.8741	0.355131	3	0.000719012	0.666667	1
TUBGCP2	tubulin, gamma complex associated protein 2	1585.73	0.469131	45	0.0136857	11.2222	12.1138
CLPX	caseinolytic mitochondrial matrix peptidase chaperone subunit	81.931	0.463309	16	0.0066445	4.75	5.37143
RUVBL2	RuvB-like AAA ATPase 2	5262.55	0.487511	145	0.0377573	23.7847	38.1166
PGRMC1	progesterone receptor membrane component 1	972.8	0.462306	41	0.0120606	7.53659	9.19571
ARID5A	AT rich interactive domain 5A (MRF1-like)	504.225	0.461585	17	0.00483514	3.76471	4
USP20	ubiquitin specific peptidase 20	987.707	0.460038	35	0.00616049	6.52941	7.83937
BLID	BH3-like motif containing, cell death inducer	33.8011	0.351142	9	0.00124753	2.88889	3.25
LYVE1	lymphatic vessel endothelial hyaluronan receptor 1	41.9588	0.323817	4	8.73969e-05	1.5	2
PPARGC1A	peroxisome proliferator-activated receptor gamma, coactivator 1 alpha	2842.64	0.472823	64	0.0128881	11.7656	15.1919
MALT1	MALT1 paracaspase	205.814	0.461474	35	0.00814005	11.1471	11.8031
BRD8	bromodomain containing 8	273.93	0.459653	18	0.00663476	6.88889	7.29412
BLCAP	bladder cancer associated protein	23.7105	0.350182	3	0.000795463	0.333333	0.5
SUGT1	SGT1, suppressor of G2 allele of SKP1 (S. cerevisiae)	387.543	0.462751	32	0.00832309	7.40625	8.05755
PAPOLA	poly(A) polymerase alpha	100.919	0.459598	21	0.00599447	5.47619	5.75
TCERG1	transcription elongation regulator 1	601.48	0.469934	61	0.0172017	14.623	15.5556
GADD45G	growth arrest and DNA-damage-inducible, gamma	1218.49	0.405121	36	0.00557704	5.22222	5.94577
EHMT2	euchromatic histone-lysine N-methyltransferase 2	1203.24	0.46896	62	0.0122352	14.0164	15.7161
COPS8	COP9 signalosome subunit 8	100.02	0.462251	32	0.0110227	17.1935	18.2333
MAGED2	melanoma antigen family D2	177.127	0.465215	39	0.0137362	13.1282	13.5045
SUB1	SUB1 homolog (S. cerevisiae)	275.602	0.46856	28	0.00962511	7.55556	7.84615
RALBP1	ralA binding protein 1	522.556	0.463644	28	0.00565607	5.5	5.99829
MORF4L1	mortality factor 4 like 1	2595.26	0.472823	58	0.0116249	10.4912	13.3884
AFG3L2	AFG3-like AAA ATPase 2	246.951	0.467477	15	0.00683635	4.53333	4.85714
POP1	processing of precursor 1, ribonuclease P/MRP subunit (S. cerevisiae)	157.754	0.461973	30	0.0110209	9.7931	10.2368
EHD1	EH-domain containing 1	525.129	0.460534	20	0.0045992	5.42105	6.11477
SEC61B	Sec61 beta subunit;beta subunit	1078.99	0.466287	28	0.00682048	5.92593	6.93444
HNRNPA0	heterogeneous nuclear ribonucleoprotein A0	556.469	0.471143	74	0.0278747	26.8108	28.2848
OS9	osteosarcoma amplified 9, endoplasmic reticulum lectin	6837.83	0.465609	37	0.00720492	7.75	10.5002
ERP29	endoplasmic reticulum protein 29	28.8058	0.457575	14	0.00533633	5.15385	5.58333
PNRC1	proline-rich nuclear receptor coactivator 1	75.2232	0.359178	12	0.00156389	3.18182	3.5
STIP1	stress-induced phosphoprotein 1	1249.2	0.479128	64	0.0177825	13.6094	15.0287
CKAP4	cytoskeleton-associated protein 4	465.109	0.461862	27	0.011305	7.84615	8.17596
YWHAQ	tyrosine 3-monooxygenase/tryptophan 5-monooxygenase activation protein, theta	34627.2	0.499675	283	0.0544352	27.1277	87.944
COPS6	COP9 signalosome subunit 6	11587	0.48195	157	0.0362687	24.6154	43.822
GCN1L1	GCN1 general control of amino-acid synthesis 1-like 1 (yeast)	1299.07	0.473406	61	0.019325	10.2623	11.282
IMMT	inner membrane protein, mitochondrial	2870.09	0.476811	75	0.0179789	11.5946	14.5175
COPS5	COP9 signalosome subunit 5	65759.5	0.512325	437	0.0868709	37.0642	169.317
SF3B2	splicing factor 3b, subunit 2, 145kDa	880.045	0.472069	62	0.0199518	17.0806	18.1711
ILVBL	ilvB (bacterial acetolactate synthase)-like	116.094	0.464148	19	0.00759162	4.94737	5.22222
IL24	interleukin 24	677.226	0.461806	22	0.00455679	3.86364	4.04762
NUDT21	nudix (nucleoside diphosphate linked moiety X)-type motif 21	1665.69	0.471086	74	0.0203648	13.2603	15.6557
CPSF6	cleavage and polyadenylation specific factor 6, 68kDa	767.784	0.467364	55	0.0142142	10.0182	10.9454
ADRM1	adhesion regulating molecule 1	505.951	0.471432	45	0.0108458	20.8444	21.4568
LECT1	leukocyte cell derived chemotaxin 1	5.7588	0.339814	2	0.000508234	1	2
UBE2C	ubiquitin-conjugating enzyme E2C	264.784	0.460038	33	0.00607765	7.6875	8.54151
RAPGEF4	Rap guanine nucleotide exchange factor (GEF) 4	44.6796	0.339095	7	0.000555039	1.14286	1.33333
TOPBP1	topoisomerase (DNA) II binding protein 1	331.551	0.464036	38	0.00931646	11.4865	13.0716
RER1	retention in endoplasmic reticulum sorting receptor 1	122.555	0.458448	8	0.00406333	3.25	3.71429
ESM1	endothelial cell-specific molecule 1	0	0.320764	2	8.7981e-05	2	4
DNAJB4	DnaJ (Hsp40) homolog, subfamily B, member 4	61.4094	0.457031	15	0.00526218	4.46667	4.78571
WDR5	5;WD repeat domain 5	3141.81	0.47687	90	0.0223463	19.3034	27.0289
HNRNPUL1	heterogeneous nuclear ribonucleoprotein U-like 1	1141.12	0.469819	76	0.022973	17.4	19.9438
HIBADH	3-hydroxyisobutyrate dehydrogenase	0.692257	0.452672	5	0.00271779	3.5	4.66667
FGFR1OP	FGFR1 oncogene partner	28.8053	0.455623	13	0.00373577	6	6.58182
PTPRT	protein tyrosine phosphatase, receptor type, T	0.776136	0.367802	6	0.00175541	3.4	4.25
BTN3A1	butyrophilin, subfamily 3, member A1	1367.41	0.452619	2	0.00223201	1	2
FAF1	Fas (TNFRSF6) associated factor 1;ssociated factor 1	3214.41	0.46896	75	0.014584	11.6081	15.9557
KDM6B	lysine (K)-specific demethylase 6B	96.5797	0.46081	24	0.00685155	9.625	10.0476
CLASRP	CLK4-associating serine/arginine rich protein	63.8647	0.374064	10	0.00172963	2.7	3
MAST2	bule associated serine/threonine kinase 2;microtubule associated serine/threonine kinase 2	443.92	0.412864	24	0.0058421	3.95833	4.41071
EPB41L3	erythrocyte membrane protein band 4.1-like 3	665.759	0.464933	28	0.00936913	8.17857	8.59153
NCDN	neurochondrin	750.033	0.461862	17	0.00536846	3.82353	4.34049
GGA3	golgi-associated, gamma adaptin ear containing, ARF binding protein 3	246.696	0.459434	30	0.0048834	8.27586	10.1242
MAPK8IP3	mitogen-activated protein kinase 8 interacting protein 3	216.618	0.362736	24	0.00230113	6.04348	6.43774
PASK	PAS domain containing serine/threonine kinase	2418.72	0.465102	41	0.00799849	5.6	7.14368
DIP2A	DIP2 disco-interacting protein 2 homolog A (Drosophila)	2044.65	0.45812	14	0.00276263	2.42857	2.77273
MESDC2	mesoderm development candidate 2	44.3303	0.460314	8	0.00340077	3	3.42857
GANAB	glucosidase, alpha; neutral AB	1267.02	0.465609	55	0.0141924	10.2545	11.6002
PSME4	proteasome (prosome, macropain) activator subunit 4	41.1166	0.455731	17	0.00509468	9.41176	10.0804
FAF2	Fas associated factor family member 2	2180.8	0.472011	83	0.015898	11.7439	19.381
XPO6	exportin 6	63.5688	0.46164	12	0.00443941	3.91667	4.27273
PRRC2C	proline-rich coiled-coil 2C	180.732	0.458721	19	0.00740261	3.63158	3.83333
RHOBTB2	B domain containing 2;Rho-related BTB domain containing 2	113.965	0.37722	14	0.00283639	4.84615	5.25
NBEAL2	neurobeachin-like 2	0	0.456976	2	0.00287721	2	4
NUP210	nucleoporin 210kDa	47.1618	0.459434	15	0.00806636	5.13333	5.5
RRP12	ribosomal RNA processing 12 homolog (S. cerevisiae)	29.4128	0.461363	22	0.0120186	8.13636	8.57895
SIK2	salt-inducible kinase 2	12.7388	0.463756	12	0.00611805	7.33333	8
EXOC6B	exocyst complex component 6B	4.63671	0.457031	3	0.00293835	2.33333	3.5
PACS2	phosphofurin acidic cluster sorting protein 2	2.67115	0.454331	6	0.00342761	4	4.8
PDS5A	PDS5 cohesin associated factor A	96.5699	0.462751	23	0.00840136	8.68182	9.09524
ANKRD28	ankyrin repeat domain 28	656.308	0.462863	43	0.00880553	7.59524	9.02085
SCFD1	sec1 family domain containing 1	1195.4	0.463086	23	0.00720413	4.26087	4.6833
EXOC7	exocyst complex component 7	79.5957	0.459873	13	0.003765	4.23077	4.58333
MTUS2	microtubule associated tumor suppressor candidate 2	1061.29	0.37461	43	0.0038235	3.52381	4.14508
FBXW11	F-box and WD repeat domain containing 11	1912.51	0.468103	71	0.0145937	11.8143	15.1925
ANKS1A	ankyrin repeat and sterile alpha motif domain containing 1A	45.369	0.460865	11	0.00424712	5.09091	5.6
SIN3B	SIN3 transcription regulator family member B	392.439	0.462473	30	0.0082852	10.0667	10.7462
DNAJC13	DnaJ (Hsp40) homolog, subfamily C, member 13	54.1661	0.461308	14	0.00597018	5	5.38462
NEDD4L	neural precursor cell expressed, developmentally down-regulated 4-like, E3 ubiquitin protein ligase	3133.64	0.468103	82	0.0115465	8.33333	14.3783
PWP1	PWP1 homolog (S. cerevisiae)	76.6771	0.46454	20	0.00980808	9.15	9.63158
CDC37	cell division cycle 37	17668.7	0.488006	145	0.0245959	15.2292	39.2071
ERLIN2	ER lipid raft associated 2	3095.58	0.465553	50	0.0102967	7.94	11.6148
NUDT5	nudix (nucleoside diphosphate linked moiety X)-type motif 5	77.7639	0.456488	16	0.00560005	3.375	3.67619
C14orf1	chromosome 14 open reading frame 1	607.834	0.459434	30	0.00510813	2.86667	3.11112
FSTL1	follistatin-like 1	161.043	0.337844	10	0.000440809	2.2	2.44444
PSIP1	PC4 and SFRS1 interacting protein 1	201.721	0.461308	35	0.0114903	8.57143	8.95603
STRAP	serine/threonine kinase receptor associated protein	887.586	0.471837	56	0.0146967	10.4909	11.4541
WDR6	WD repeat domain 6	206.037	0.463588	16	0.00730559	4.875	5.23333
MAP4K1	mitogen-activated protein kinase kinase kinase kinase 1	298.432	0.469532	33	0.00905455	12.9062	13.388
NISCH	nischarin	232.623	0.458612	16	0.00473755	5.66667	6.07143
CEP250	centrosomal protein 250kDa	5333.12	0.479726	149	0.0378558	23.4899	33.6245
SUPT16H	suppressor of Ty 16 homolog (S. cerevisiae)	595.766	0.469819	62	0.0204328	17.2787	18.7467
CHEK2	checkpoint kinase 2	5988.06	0.473173	68	0.0130658	10.1343	14.0633
IRAK3	interleukin-1 receptor-associated kinase 3	1238.13	0.457248	16	0.00437811	6.53333	7.14286
AKAP13	(PRKA) anchor protein 13;A kinase (PRKA) anchor protein 13	282.092	0.462473	24	0.00633383	5.5	5.97489
DDX20	DEAD (Asp-Glu-Ala-Asp) box polypeptide 20	703.076	0.471606	43	0.0119203	12.1667	13.2567
SEC63	SEC63 homolog (S. cerevisiae)	41.0876	0.45417	8	0.0036353	2.25	2.57143
ZHX1	zinc fingers and homeoboxes 1	1908.06	0.464204	36	0.00897642	8.77143	10.0162
PACSIN2	protein kinase C and casein kinase substrate in neurons 2	523.753	0.459928	27	0.00500502	7.23077	7.80364
XPOT	exportin, tRNA	112.999	0.463644	25	0.00999606	6.08	6.33514
ATXN2L	ataxin 2-like	97.1153	0.461252	25	0.0105491	7.96	8.29167
VPS45	vacuolar protein sorting 45 homolog (S. cerevisiae)	355.941	0.455353	11	0.00285914	2.54545	3.04444
ECD	ecdysoneless homolog (Drosophila)	11.7211	0.458393	12	0.00566493	6.41667	7
DDX42	DEAD (Asp-Glu-Ala-Asp) box helicase 42	162.334	0.464821	27	0.0103457	8.40741	8.8107
GPN1	GPN-loop GTPase 1	319.344	0.461252	35	0.00961987	7.25714	7.71216
NLRP1	NLR family, pyrin domain containing 1	23.5049	0.354934	8	0.00126209	3.57143	4.16667
ZNF510	zinc finger protein 510	241.86	0.384346	21	0.00284813	3.2381	3.4125
SEC31A	SEC31 homolog A (S. cerevisiae)	507.797	0.459159	15	0.00753871	5.33333	5.77143
PPP6R1	protein phosphatase 6, regulatory subunit 1	378.972	0.462362	28	0.0057828	4.96429	6.23006
TRAPPC8	trafficking protein particle complex 8	18.0665	0.452939	9	0.0027087	5.25	6
ZBTB1	zinc finger and BTB domain containing 1	422.386	0.465665	62	0.0182932	11.5323	12.2336
DIS3	-5' exoribonuclease;DIS3 exosome endoribonuclease and 3'-5' exoribonuclease	127.53	0.460479	18	0.0070424	6.58824	7
ARHGEF15	Rho guanine nucleotide exchange factor (GEF) 15	9.48268	0.355262	5	0.00117499	1	1.25
CEP164	centrosomal protein 164kDa	6.44251	0.454223	7	0.00305393	3.71429	4.33333
DHX30	DEAH (Asp-Glu-Ala-His) box helicase 30	605.318	0.46742	46	0.0182988	13.3478	14.3542
FAN1	FANCD2/FANCI-associated nuclease 1	134.949	0.456759	16	0.005452	7.6	8.14286
CD93	CD93 molecule	686.115	0.362155	22	0.0017331	1.04545	1.31548
MAPRE1	mber 1;microtubule-associated protein, RP/EB family, member 1	1318.43	0.475631	52	0.0135933	10.2549	11.2878
RAB18	RAB18, member RAS oncogene family	16.3915	0.459708	7	0.00447318	4.14286	4.83333
SIRT2	sirtuin 2	686.356	0.461862	43	0.00904944	11	11.6833
CBLC	Cbl proto-oncogene C, E3 ubiquitin protein ligase	346.082	0.467762	29	0.00637603	7.48276	7.94143
BACE1	beta-site APP-cleaving enzyme 1	1387.22	0.464709	19	0.00428917	6.16667	6.58371
NUP62	nucleoporin 62kDa	2453.22	0.46398	49	0.0105533	8.72917	10.9141
KPNA6	karyopherin alpha 6 (importin alpha 7)	212.251	0.460369	28	0.00705851	5.96429	6.36844
HSPBP1	HSPA (heat shock 70kDa) binding protein, cytoplasmic cochaperone 1	838.555	0.467648	30	0.0082012	7.13333	7.95977
RABGAP1	RAB GTPase activating protein 1	463.915	0.455623	15	0.00360058	3.66667	3.94805
EDC4	enhancer of mRNA decapping 4	561.79	0.458776	29	0.00828033	8.58621	8.89418
PPP1R15A	protein phosphatase 1, regulatory subunit 15A	1064.45	0.389762	24	0.00590618	4.70833	4.98821
LY96	lymphocyte antigen 96	15.1732	0.335808	5	0.000929673	2.2	2.75
PLD3	phospholipase D family, member 3	152.941	0.462863	17	0.00651468	4.64706	4.9375
RAB38	RAB38, member RAS oncogene family	6.79454	0.462863	8	0.00378005	6.25	7.14286
GABARAPL1	GABA(A) receptor-associated protein like 1	1421.52	0.46164	45	0.00662318	8.02222	10.024
SDF2L1	stromal cell-derived factor 2-like 1	20.4637	0.460534	9	0.00562545	3.55556	4
MAFF	v-maf avian musculoaponeurotic fibrosarcoma oncogene homolog F	176.871	0.372145	15	0.0026857	5.64286	6.66538
FKBP8	FK506 binding protein 8, 38kDa	3006.15	0.471374	73	0.0140134	19.5972	23.1195
SCAP	SREBF chaperone	9.7155	0.453153	10	0.00276815	6.11111	6.875
SNW1	SNW domain containing 1	3365.48	0.477106	92	0.0215476	13.5326	16.3166
CCT5	chaperonin containing TCP1, subunit 5 (epsilon)	1763.85	0.474281	88	0.0259386	20.0795	23.7532
PAXIP1	PAX interacting (with transcription-activation domain) protein 1	8891.71	0.436733	155	0.0219624	11.039	25.198
TPX2	TPX2, microtubule-associated	234.149	0.464428	29	0.00850722	7.28571	7.78485
MAST1	microtubule associated serine/threonine kinase 1	2244.22	0.468388	29	0.00488262	9	12.0344
PLCH1	phospholipase C, eta 1	0	0.456976	2	0.00287721	2	4
SPEN	spen family transcriptional repressor	425.853	0.464484	32	0.00842217	7.4375	7.924
RAB21	RAB21, member RAS oncogene family	26.9319	0.454814	10	0.00418938	2.5	2.77778
CNOT1	CCR4-NOT transcription complex, subunit 1	182.853	0.462529	20	0.0060861	4.1	4.36316
KDM1A	lysine (K)-specific demethylase 1A	12535.4	0.479965	141	0.0257562	18.7571	38.2494
USP33	ubiquitin specific peptidase 33	280.697	0.456922	17	0.00444767	4.05882	4.34551
KDM4B	lysine (K)-specific demethylase 4B	13.2596	0.457139	10	0.00436947	4.9	5.44444
XPO7	exportin 7	656.749	0.464821	41	0.00918299	8.14634	9.64292
TNIK	TRAF2 and NCK interacting kinase	2118.49	0.46856	86	0.0129146	7.21176	11.0902
MON2	MON2 homolog (S. cerevisiae)	49.7794	0.45812	9	0.00352815	3.44444	3.875
PDXDC1	pyridoxal-dependent decarboxylase domain containing 1	420.635	0.459214	10	0.00432176	3.1	3.44444
NCOA6	nuclear receptor coactivator 6	2544.3	0.474281	80	0.0157887	17.5823	23.9428
ZSWIM8	zinc finger, SWIM-type containing 8	113.246	0.455083	7	0.00425314	2.42857	2.83333
GGA2	golgi-associated, gamma adaptin ear containing, ARF binding protein 2	474.997	0.464821	26	0.0049715	8.12	9.07713
SETX	senataxin	108.264	0.457684	13	0.00526593	7.58333	8.27273
ERP44	endoplasmic reticulum protein 44	131.286	0.456759	20	0.0065406	5.75	6.09211
RRP1B	ribosomal RNA processing 1B	306.414	0.463476	40	0.0148018	15.3077	16.2326
MYCBP2	MYC binding protein 2, E3 ubiquitin protein ligase	124.668	0.458995	23	0.00782904	6.91304	7.46591
KDM4C	lysine (K)-specific demethylase 4C	9.02963	0.455353	19	0.00543669	10.9444	11.5882
PEG10	paternally expressed 10	445.922	0.455785	16	0.0040702	4.3125	4.6
ARHGAP26	Rho GTPase activating protein 26	9.55076	0.455785	7	0.00296163	3.42857	4
KIF1B	kinesin family member 1B	396.799	0.465609	21	0.00607112	5.57143	5.86053
TAB2	TGF-beta activated kinase 1/MAP3K7 binding protein 2	2617.11	0.482313	87	0.0213278	18.8023	23.3033
SYNE1	spectrin repeat containing, nuclear envelope 1	291.274	0.458065	22	0.0060198	6.19048	6.56765
UBR4	ubiquitin protein ligase E3 component n-recognin 4	1355.08	0.469704	38	0.01121	7.60526	7.85711
U2SURP	U2 snRNP-associated SURP domain containing	59.1888	0.462084	26	0.0129699	9.5	9.88
OBSL1	obscurin-like 1	28711.7	0.498962	390	0.0729897	25.8843	114.642
ARHGEF12	Rho guanine nucleotide exchange factor (GEF) 12	30.0136	0.455677	12	0.00404759	5.36364	5.9
UFL1	UFM1-specific ligase 1	185.257	0.45894	15	0.00473622	2.93333	3.14286
NUDCD3	NudC domain containing 3	949.045	0.467648	37	0.00818635	5.94595	7.13902
KIAA0368	KIAA0368	1780.97	0.470106	62	0.0141703	11.1452	12.7224
ZDHHC17	zinc finger, DHHC-type containing 17	3243.59	0.467648	66	0.0087893	8.30769	12.4753
NCAPH	non-SMC condensin I complex, subunit H	32.6961	0.460921	15	0.0063543	7	7.5
FRAT2	frequently rearranged in advanced T-cell lymphomas 2	81.0529	0.375049	12	0.00177791	2.25	2.45455
ATP13A2	ATPase type 13A2	2045.37	0.458885	23	0.00414448	2.73913	3.5827
COTL1	coactosin-like F-actin binding protein 1	943.529	0.455407	10	0.00393816	3.1	3.44444
EXOSC2	exosome component 2	208.492	0.454653	17	0.00483323	5.05882	5.41667
DICER1	dicer 1, ribonuclease type III	770.353	0.460534	30	0.00793967	8.51724	8.92539
SIRT1	sirtuin 1	20275.5	0.486832	169	0.028956	16.9822	34.8101
SIRT3	sirtuin 3	120.946	0.456868	19	0.00532867	3.52632	4.03333
ITGB3BP	integrin beta 3 binding protein (beta3-endonexin)	803.272	0.468103	28	0.00705149	6.22222	6.69052
GRIP1	receptor interacting protein 1;glutamate receptor interacting protein 1	1309.48	0.464204	43	0.00925027	13.7857	15.2063
TDRD7	tudor domain containing 7	137.715	0.454814	14	0.00319362	4.23077	4.58333
CHD5	chromodomain helicase DNA binding protein 5	3.86715	0.458284	4	0.00351693	3	4
SS18L1	synovial sarcoma translocation gene on chromosome 18-like 1	660.572	0.383083	30	0.00424135	5.51724	6.45727
LTN1	listerin E3 ubiquitin protein ligase 1	30.6507	0.457956	9	0.0036407	2.88889	3.25
GIGYF2	GRB10 interacting GYF protein 2	451.868	0.465384	49	0.0137732	9.69388	10.4485
APPL1	adaptor protein, phosphotyrosine interaction, PH domain and leucine zipper containing 1	1487.92	0.468674	35	0.0083554	8.17647	10.0963
TARDBP	TAR DNA binding protein	7817.88	0.489622	212	0.0548748	38.3886	76.0828
SF3B3	splicing factor 3b, subunit 3, 130kDa	1709.79	0.474106	98	0.0304292	25.398	29.6227
SF3B1	splicing factor 3b, subunit 1, 155kDa	2958.27	0.476515	105	0.031666	26.2762	32.0293
PHF3	PHD finger protein 3	6.68768	0.454868	8	0.00392814	2.5	2.85714
TRAM1	translocation associated membrane protein 1	109.436	0.464428	11	0.00432904	5	5.5
BRD4	bromodomain containing 4	710.555	0.467648	50	0.0116201	12.44	13.9317
CAPN7	calpain 7	39.2528	0.458229	7	0.00347371	2.85714	3.33333
SUZ12	SUZ12 polycomb repressive complex 2 subunit;lycomb repressive complex 2 subunit	10523.7	0.482919	217	0.0388551	19.4028	50.0528
SLC39A14	solute carrier family 39 (zinc transporter), member 14	0	0.453259	2	0.00246583	2	4
RPL13A	ribosomal protein L13a	648.398	0.466174	39	0.0154998	8.10256	8.75325
SRRM2	serine/arginine repetitive matrix 2	4808.3	0.482555	140	0.0381446	28.15	40.1154
NNT	nicotinamide nucleotide transhydrogenase	44.8193	0.454976	14	0.00515026	4.14286	4.46154
TNPO3	transportin 3	328.454	0.463421	27	0.0076916	5.55556	5.84424
RBFOX2	RNA binding protein, fox-1 homolog (C. elegans) 2	1186.64	0.464204	40	0.010111	10.3846	11.0483
MAPK8IP2	mitogen-activated protein kinase 8 interacting protein 2	2234.19	0.470682	33	0.00630314	7.0625	8.76843
RASD2	RASD family, member 2	71.9074	0.358843	15	0.00202908	4.86667	5.22619
DNPEP	aspartyl aminopeptidase	983.805	0.458284	19	0.00423615	4.5	4.91176
GTPBP4	GTP binding protein 4	83.1435	0.464877	28	0.0146124	9.28571	9.62963
CISD2	CDGSH iron sulfur domain 2	82.0695	0.461031	7	0.00362476	2	2.33333
CCNDBP1	cyclin D-type binding-protein 1	122.597	0.457303	19	0.00542034	3.42105	3.82143
CDC42EP4	CDC42 effector protein (Rho GTPase binding) 4	198.515	0.462974	11	0.00402418	3.72727	4.125
DDX58	DEAD (Asp-Glu-Ala-Asp) box polypeptide 58	129.807	0.460259	27	0.00599625	9.26923	9.64
CARHSP1	calcium regulated heat stable protein 1, 24kDa	577.701	0.459708	17	0.0045239	3.70588	3.9375
ACOT9	acyl-CoA thioesterase 9	134.279	0.458557	7	0.00407062	2.71429	3.16667
CORO1C	coronin, actin binding protein, 1C	565.573	0.466796	40	0.0117155	6.875	7.79853
DAPK2	death-associated protein kinase 2	45.4935	0.357808	6	0.000776321	2.6	3.25
CD2AP	CD2-associated protein	1410.54	0.472707	55	0.0106431	12.7037	15.4768
PHLDA3	pleckstrin homology-like domain, family A, member 3	2202.74	0.398281	76	0.00788863	3.97333	8.68976
MTCH2	mitochondrial carrier 2	2.1798	0.457139	7	0.00593683	4.28571	5
FTSJ1	FtsJ RNA methyltransferase homolog 1 (E. coli)	1887.04	0.471374	80	0.0132848	5.65	8.03777
IFIT5	interferon-induced protein with tetratricopeptide repeats 5	369.475	0.462028	18	0.00555139	7.61111	8.0625
PRPF6	pre-mRNA processing factor 6	456.842	0.467023	59	0.0189939	18	19.0844
SHC2	SHC (Src homology 2 domain containing) transforming protein 2	63.3268	0.372758	11	0.00173819	3.36364	3.7
SUN2	Sad1 and UNC84 domain containing 2	371.046	0.455407	17	0.00417613	2.94118	3.125
LSM4	LSM4 homolog, U6 small nuclear RNA associated (S. cerevisiae);clear RNA associated (S. cerevisiae)	253.556	0.455731	19	0.00450957	6.11111	6.4958
SAMM50	SAMM50 sorting and assembly machinery component	351.565	0.461973	19	0.00576317	4.05263	4.37821
KLK5	kallikrein-related peptidase 5	139.457	0.461973	12	0.00403329	3.58333	3.90909
ATXN10	ataxin 10	302.06	0.46544	26	0.00876986	6.19231	6.46667
FBXL2	F-box and leucine-rich repeat protein 2	267.949	0.389485	14	0.00387316	3.07143	3.30769
TXN2	thioredoxin 2	706.762	0.462751	39	0.00790233	6.47368	7.11807
COG4	component of oligomeric golgi complex 4	43.7057	0.459653	12	0.00445556	5	6.38626
MOB4	MOB family member 4, phocein	1557.84	0.465384	47	0.00848344	7.48936	8.25348
ASF1A	anti-silencing function 1A histone chaperone	143.385	0.460314	31	0.00881798	12.0968	12.5101
ARMC8	armadillo repeat containing 8	28.2862	0.460755	9	0.00469819	3.88889	4.375
PRKD2	protein kinase D2	250.074	0.459324	20	0.0053094	5.94737	6.41111
USP49	ubiquitin specific peptidase 49	321.958	0.381789	30	0.00481424	3.13333	3.32234
MPC2	mitochondrial pyruvate carrier 2	11.0849	0.457575	5	0.00338009	2.4	3
RPL36	ribosomal protein L36	590.41	0.472882	63	0.0236069	28.0635	29.0435
POLR1A	polymerase (RNA) I polypeptide A, 194kDa	182.416	0.459379	27	0.00698297	5.96296	6.31444
RNF19A	ring finger protein 19A, RBR E3 ubiquitin protein ligase	31.7836	0.454868	12	0.00400711	2.91667	3.20909
RCHY1	ring finger and CHY zinc finger domain containing 1, E3 ubiquitin protein ligase	2403.18	0.465553	44	0.00906131	8.09302	9.09959
METTL21B	methyltransferase like 21B	321.415	0.462028	46	0.0108232	9.82222	10.7631
MTHFD1L	methylenetetrahydrofolate dehydrogenase (NADP+ dependent) 1-like	300.029	0.459159	17	0.00688912	3.47059	3.6875
AHCTF1	AT hook containing transcription factor 1	7.60821	0.455839	10	0.00531837	5.9	6.55556
POT1	protection of telomeres 1	5404.67	0.472359	98	0.0167038	10.6186	20.0067
NELFB	negative elongation factor complex member B	1264.93	0.469475	52	0.0113995	12.4118	15.0969
MYRIP	myosin VIIA and Rab interacting protein	14.0441	0.350501	5	0.000936724	1.8	2.25
GEMIN5	gem (nuclear organelle) associated protein 5	147.465	0.461252	33	0.0115685	10.4545	11.0938
PTPN23	protein tyrosine phosphatase, non-receptor type 23	485.185	0.468388	26	0.00706351	6.23077	6.50182
FAM98A	family with sequence similarity 98, member A	6.67404	0.461142	11	0.00844525	7.72727	8.5
SAMHD1	SAM domain and HD domain 1	463.048	0.472475	40	0.0138428	11.575	12.3262
SIN3A	SIN3 transcription regulator family member A	3987.36	0.47764	114	0.0219297	19.2105	30.1581
SH2B1	SH2B adaptor protein 1	77.6481	0.382321	14	0.00229162	6.84615	7.41667
NECAP1	NECAP endocytosis associated 1	52.9457	0.461474	9	0.00355156	4.22222	4.75
DHRS7B	dehydrogenase/reductase (SDR family) member 7B	15.3605	0.46454	6	0.00419469	2.66667	3.2
HINFP	histone H4 transcription factor	431.048	0.377405	21	0.00428861	3.14286	3.30819
HIGD1A	HIG1 hypoxia inducible domain family, member 1A	54.7396	0.454116	7	0.00327101	2.14286	2.5
GORASP2	golgi reassembly stacking protein 2, 55kDa	1975.77	0.470855	42	0.00767937	4.7619	6.91191
LRIG1	leucine-rich repeats and immunoglobulin-like domains 1	6.28583	0.460424	10	0.00424769	5.9	6.55556
UPF2	UPF2 regulator of nonsense transcripts homolog (yeast)	845.456	0.459983	41	0.00786814	6.3	7.73287
GLCE	glucuronic acid epimerase;imerase	52.6878	0.458393	8	0.00351649	2.625	3
LSM14A	LSM14A, SCD6 homolog A (S. cerevisiae)	3.2297	0.454976	8	0.00462244	4.375	5
POLDIP2	polymerase (DNA-directed), delta interacting protein 2	723.44	0.468902	18	0.00697783	4.61111	4.93464
GGA1	golgi-associated, gamma adaptin ear containing, ARF binding protein 1	878.887	0.467136	31	0.00608594	9.13333	10.8465
TOR1AIP1	torsin A interacting protein 1	61.3334	0.460424	14	0.00579752	4.85714	5.23077
SLX1A	SLX1 structure-specific endonuclease subunit homolog A (S. cerevisiae)	288.512	0.381676	36	0.00624848	8.44444	8.85168
CKMT1A	creatine kinase, mitochondrial 1A	425.303	0.458666	24	0.00833139	9.56522	10.0293
EDRF1	erythroid differentiation regulatory factor 1	305.998	0.457194	8	0.00393455	3.125	3.57143
ATXN7L3B	ataxin 7-like 3B	0	0.357475	1	0.000655081	1	0
LDLRAP1	low density lipoprotein receptor adaptor protein 1	122.744	0.460259	7	0.00329827	3	3.5
GAPVD1	GTPase activating protein and VPS9 domains 1	32.7232	0.456868	15	0.00613756	5.06667	5.42857
SERBP1	SERPINE1 mRNA binding protein 1	761.872	0.475572	64	0.021866	17.7619	18.5013
ZBTB20	zinc finger and BTB domain containing 20	10.236	0.356315	6	0.00177746	3.16667	3.8
TRAF3IP1	TNF receptor-associated factor 3 interacting protein 1	883.06	0.403802	47	0.00948966	6.36957	7.77387
RSL1D1	ribosomal L1 domain containing 1	215.045	0.465496	42	0.0179427	17.5238	18.0836
NOC2L	nucleolar complex associated 2 homolog (S. cerevisiae)	389.239	0.46742	38	0.0134643	11.1316	11.439
TRAPPC3	trafficking protein particle complex 3	249.534	0.465496	13	0.0045371	4.53846	6.1131
CACYBP	calcyclin binding protein	1630.16	0.469704	60	0.0121715	8.64407	11.1915
SDCBP2	syndecan binding protein (syntenin) 2	218.33	0.338856	12	0.000668919	2.81818	3.37619
AGO2	argonaute RISC catalytic component 2	1018.54	0.470682	53	0.0144653	9.83019	10.9603
SIGLEC8	sialic acid binding Ig-like lectin 8	0	0.262153	1	9.8811e-06	1	0
TUBGCP4	tubulin, gamma complex associated protein 4	1419.35	0.463644	52	0.0137429	9.90385	10.7688
GPKOW	G patch domain and KOW motifs	139.641	0.463421	15	0.00471403	3.06667	3.71429
RNF115	ring finger protein 115	1002.67	0.470049	27	0.00654918	5.84615	6.81905
PDCD4	programmed cell death 4 (neoplastic transformation inhibitor)	334.771	0.459983	31	0.00811971	7.3	7.69561
ERLEC1	endoplasmic reticulum lectin 1	94.4006	0.455839	16	0.00405079	6.2	6.76753
PTPN22	protein tyrosine phosphatase, non-receptor type 22 (lymphoid)	297.749	0.464484	24	0.00547352	8.86957	9.35758
PHGDH	phosphoglycerate dehydrogenase	816.507	0.476811	58	0.0213278	12.931	13.5288
KLHL3	kelch-like family member 3	422.589	0.454868	14	0.00396784	5.61538	6.13333
FBXW8	F-box and WD repeat domain containing 8	298.47	0.462028	34	0.010278	11.2121	12.1525
FBXO25	F-box protein 25	5179.32	0.477996	132	0.0244257	10.8015	19.9776
FBXO4	F-box protein 4	13.1116	0.383121	14	0.00443579	7.15385	7.75
FBXO6	F-box protein 6	67236.3	0.5038	374	0.0604267	19.0858	97.552
TINF2	TERF1 (TRF1)-interacting nuclear factor 2	1251.11	0.462751	45	0.00790781	9.06818	12.1049
VPS33B	vacuolar protein sorting 33 homolog B (yeast)	110.757	0.466004	13	0.00447135	3.84615	4.16667
PLA2G2D	phospholipase A2, group IID	0	0.328942	1	0.000243705	1	0
ARFGAP3	ADP-ribosylation factor GTPase activating protein 3	948.89	0.462084	7	0.00327703	2.28571	2.66667
MYCBP	MYC binding protein	148.667	0.461086	13	0.00579026	4	4.36667
FAM162A	family with sequence similarity 162, member A	53.3896	0.457466	10	0.00430744	3.1	3.44444
GNL3	guanine nucleotide binding protein-like 3 (nucleolar)	501.506	0.466117	57	0.0224212	26.3333	27.4235
PTPN18	protein tyrosine phosphatase, non-receptor type 18 (brain-derived)	52.3683	0.377776	10	0.00207058	4.9	5.44444
CNNM3	cyclin and CBS domain divalent metal cation transport mediator 3	892.118	0.458557	15	0.00446782	2.93333	3.14286
NARF	nuclear prelamin A recognition factor	231.64	0.460921	8	0.00346516	2.25	2.57143
TIMM13	translocase of inner mitochondrial membrane 13 homolog (yeast)	89.7416	0.459269	23	0.00951543	7.52174	7.90909
LATS2	large tumor suppressor kinase 2	1032.44	0.468217	55	0.0107186	8.92593	11.1214
AATF	apoptosis antagonizing transcription factor	545.489	0.46303	31	0.00918611	5.90323	6.15656
RGS17	regulator of G-protein signaling 17	722.832	0.455623	8	0.00294719	2.5	2.85714
CKAP2	cytoskeleton associated protein 2	11.7651	0.457847	5	0.00335501	3	3.75
TBL2	transducin (beta)-like 2	28.5848	0.458502	13	0.00723924	4.69231	5.08333
HBP1	HMG-box transcription factor 1	256.242	0.461363	18	0.00587067	5.44444	5.76471
RNF11	ring finger protein 11	2187.81	0.474867	80	0.0129471	12.5063	17.069
AP3M1	adaptor-related protein complex 3, mu 1 subunit	96.6912	0.459708	16	0.00489789	6	6.5
PABPC1	poly(A) binding protein, cytoplasmic 1	2508.6	0.480926	123	0.0390188	28.8607	35.3486
MLH3	mutL homolog 3	812.439	0.373373	36	0.00281432	4.02857	5.38581
LAT	linker for activation of T cells	1109.98	0.468788	33	0.00642275	11.3939	12.9345
TRMT2A	tRNA methyltransferase 2 homolog A (S. cerevisiae)	526.842	0.469475	22	0.00638757	4.18182	4.38333
SND1	staphylococcal nuclease and tudor domain containing 1	719.827	0.472301	61	0.0232082	19.7869	20.5899
PELP1	proline, glutamate and leucine rich protein 1	452.576	0.471721	50	0.01615	13.48	14.168
RPUSD2	RNA pseudouridylate synthase domain containing 2	38.7496	0.463588	8	0.00364443	4.125	4.71429
DIMT1	DIM1 dimethyladenosine transferase 1 homolog (S. cerevisiae)	358.685	0.472011	34	0.0122532	13.2059	13.744
RBMX	RNA binding motif protein, X-linked	1241.66	0.472591	76	0.0251896	23.88	25.6392
UBE2S	ubiquitin-conjugating enzyme E2S	325.96	0.466966	25	0.00554039	6.75	7.17547
EIF3K	eukaryotic translation initiation factor 3, subunit K	398.892	0.467023	40	0.011419	11	11.5307
RABGEF1	RAB guanine nucleotide exchange factor (GEF) 1	588.125	0.465102	25	0.00599418	7.125	7.64976
TMEM97	transmembrane protein 97	0	0.464092	3	0.0034105	3	4.5
MCAT	malonyl CoA:ACP acyltransferase (mitochondrial)	34.0552	0.45638	10	0.00467664	3	3.36508
MAT2B	methionine adenosyltransferase II, beta	234.606	0.465327	25	0.00689455	6.08	6.35266
NKIRAS1	NFKB inhibitor interacting Ras-like 1	71.8683	0.461308	9	0.00347279	4	4.575
SAP30BP	SAP30 binding protein	61.6595	0.4607	23	0.00814577	6.69565	7
MYLIP	myosin regulatory light chain interacting protein	22.0801	0.453527	11	0.00310878	4.4	4.91667
BRD7	bromodomain containing 7	1020.92	0.464204	51	0.0113613	11.2157	12.3255
PRSS50	protease, serine, 50	19.5898	0.360525	7	0.00132956	1.85714	2.16667
RACGAP1	Rac GTPase activating protein 1	484.727	0.461695	26	0.00724468	7.24	7.71511
PACSIN3	protein kinase C and casein kinase substrate in neurons 3	1176.5	0.461086	35	0.00690161	7.76471	8.92202
ZBTB8A	zinc finger and BTB domain containing 8A	862.986	0.385657	27	0.00423957	5	5.36833
MRPS28	mitochondrial ribosomal protein S28	66.6214	0.459324	20	0.00770356	7.85	8.26316
BZW2	basic leucine zipper and W2 domains 2	192.988	0.462974	16	0.00561044	4.625	4.97363
MRPS18B	mitochondrial ribosomal protein S18B	81.7136	0.459269	23	0.00808485	7	7.70893
AAMDC	adipogenesis associated, Mth938 domain containing	7.1092	0.464933	5	0.00369983	3.6	4.5
DBNL	drebrin-like	276.717	0.460259	31	0.00609898	6.9	7.23251
MAGEH1	melanoma antigen family H1	108.276	0.461197	9	0.00354169	2.88889	3.25
MACROD1	MACRO domain containing 1	2.51036	0.356415	3	0.00109191	0.666667	1
COMMD5	COMM domain containing 5	0	0.453527	5	0.00297343	5	6.25
ATAD2	ATPase family, AAA domain containing 2	483.383	0.458448	14	0.00579217	3	3.23718
NCF1	neutrophil cytosolic factor 1	836.2	0.383274	43	0.00501379	8.21429	10.7153
CHMP4A	charged multivesicular body protein 4A	94.6473	0.459104	15	0.00378532	5.14286	5.53846
MED4	mediator complex subunit 4	809.777	0.462139	38	0.00596149	10.5	11.4237
LGALS7B	lectin, galactoside-binding, soluble, 7B	417.968	0.457902	17	0.00587425	7.3125	8.2
FHOD1	formin homology 2 domain containing 1	231.239	0.462974	19	0.00560313	6.55556	6.94118
TBK1	TANK-binding kinase 1	4622.38	0.482737	96	0.023083	17.7263	22.4099
NCAPH2	non-SMC condensin II complex, subunit H2	40.2728	0.459873	9	0.00376705	3.77778	4.30357
OLA1	Obg-like ATPase 1	160.503	0.461474	26	0.00843993	5.76923	6.02514
HIST2H3D	histone cluster 2, H3d	1419.89	0.470164	66	0.0143982	7.43939	9.32042
PSMC3IP	PSMC3 interacting protein	213.387	0.378147	20	0.00292974	4.21053	4.44771
GNL2	guanine nucleotide binding protein-like 2 (nucleolar)	104.444	0.465778	19	0.00933945	6.68421	7.11111
HOOK2	hook microtubule-tethering protein 2	477.12	0.388777	17	0.00271953	3.1875	3.4
PYCR2	pyrroline-5-carboxylate reductase family, member 2	202.984	0.467818	14	0.00736744	4.28571	4.61538
EPN1	epsin 1	628.616	0.46708	34	0.00751917	6.47059	7.69087
GMPPB	GDP-mannose pyrophosphorylase B	18.1569	0.453527	10	0.00297844	4.22222	4.80357
NME7	NME/NM23 family member 7	420.277	0.457629	19	0.00493107	4.05263	4.27778
GMPPA	GDP-mannose pyrophosphorylase A	548.798	0.454009	9	0.00378301	3.5	4.02381
SEC61A1	Sec61 alpha 1 subunit (S. cerevisiae)	313.711	0.465496	29	0.00789817	8.25	8.73989
LINC00312	long intergenic non-protein coding RNA 312	0	0.350437	2	0.000915636	2	4
GLRX5	glutaredoxin 5	9.99557	0.367275	4	0.00129746	1.5	2
TBC1D7	TBC1 domain family, member 7	759.655	0.46164	12	0.00383519	3.41667	3.72727
2016-03-02	membrane-associated ring finger (C3HC4) 2, E3 ubiquitin protein ligase	124.752	0.343825	7	0.000752867	1.14286	1.33333
RASL12	RAS-like, family 12	21.654	0.368931	9	0.00171313	5.66667	6.375
CEND1	cell cycle exit and neuronal differentiation 1	14.1131	0.360694	3	0.000772307	0.666667	1
GMPR2	guanosine monophosphate reductase 2	75.9553	0.456868	8	0.00285453	3.42857	4
ECSIT	ECSIT signalling integrator	1816.91	0.468046	39	0.00697517	10.8158	15.3025
THEM6	thioesterase superfamily member 6	3.09862	0.460589	5	0.00433371	3	3.75
ZBTB7A	zinc finger and BTB domain containing 7A	40.9356	0.397211	24	0.0065001	12.3913	12.9545
UBR5	ubiquitin protein ligase E3 component n-recognin 5	1179.32	0.470049	66	0.0153904	11.1692	12.9193
POMP	proteasome maturation protein	900.912	0.461529	37	0.00701072	12.4722	13.4746
UCHL5	ubiquitin carboxyl-terminal hydrolase L5	5348.21	0.478829	116	0.0199594	21.0696	33.806
EIF3L	eukaryotic translation initiation factor 3, subunit L	393.572	0.462306	41	0.0125369	13.0244	13.6055
SERTAD1	SERTA domain containing 1	210.243	0.460203	24	0.0055307	4.33333	4.70902
UBQLN2	ubiquilin 2	1289.01	0.461751	47	0.00801794	8.71739	10.2233
UBQLN1	ubiquilin 1	27170.6	0.478353	98	0.0134158	10.6392	21.0377
SCHIP1	schwannomin interacting protein 1	250.685	0.368154	33	0.00408157	5.65625	6.54536
RHOD	ras homolog family member D	50.1193	0.456326	9	0.00329308	4.55556	5.125
NRBF2	nuclear receptor binding factor 2	129.075	0.454814	14	0.00355807	4.69231	5.11667
PACSIN1	protein kinase C and casein kinase substrate in neurons 1	117.042	0.361508	24	0.00307673	6	6.27489
EFEMP2	EGF containing fibulin-like extracellular matrix protein 2	950.336	0.371211	29	0.00232889	4.14286	4.62598
TNPO2	transportin 2	100.66	0.459543	13	0.00457185	4.07692	4.41667
SH3KBP1	SH3-domain kinase binding protein 1	4595.89	0.480085	104	0.0181582	14.8641	23.2683
SOX8	SRY (sex determining region Y)-box 8	1461.57	0.454922	8	0.00305371	3.25	3.71429
DNTTIP2	deoxynucleotidyltransferase, terminal, interacting protein 2	114.396	0.461363	17	0.00770029	6.58824	7.20833
SOCS7	suppressor of cytokine signaling 7	19.3723	0.386938	14	0.00324545	5.92857	6.38462
EHD2	EH-domain containing 2	260.778	0.45342	10	0.0027033	3.88889	4.375
EHD4	EH-domain containing 4	680.762	0.459763	15	0.00426977	3.93333	4.25
STOML2	stomatin (EPB72)-like 2	197.978	0.467193	30	0.011143	8.76667	9.0702
ITSN2	intersectin 2	2241.18	0.466343	49	0.00664303	6.52083	9.03265
IL21R	interleukin 21 receptor	7.02015	0.324418	2	0.000116015	1	2
GEMIN4	gem (nuclear organelle) associated protein 4	779.026	0.466061	49	0.0121496	11.2708	12.8906
LOC101929876	40S ribosomal protein S26-like	738.484	0.476515	94	0.0324385	49.5319	53.0999
ARHGEF4	Rho guanine nucleotide exchange factor (GEF) 4	5.4564	0.348721	6	0.000915296	2	2.4
LOC101929889	leukosialin-like	11.8194	0.352494	7	0.00123613	2.28571	2.66667
MYEF2	myelin expression factor 2	52.5256	0.458557	17	0.00707201	5.05882	5.375
COPS7A	COP9 signalosome subunit 7A	1179.49	0.463924	43	0.0128725	16.9762	18.2757
HP1BP3	heterochromatin protein 1, binding protein 3	426.067	0.470049	43	0.0171477	13.9767	14.4705
PARD6A	par-6 family cell polarity regulator alpha	796.694	0.460755	26	0.00572595	6.11538	6.4625
SPOCK3	sparc/osteonectin, cwcv and kazal-like domains proteoglycan (testican) 3	31.7592	0.320844	3	7.08111e-05	0.666667	1
SHANK1	SH3 and multiple ankyrin repeat domains 1	82.9909	0.344318	13	0.000918935	2.66667	3.01818
ASCC1	activating signal cointegrator 1 complex subunit 1	4.51785	0.458666	8	0.00429374	6.75	7.71429
PAM16	presequence translocase-associated motor 16 homolog (S. cerevisiae)	20.3472	0.452247	4	0.0025315	1.5	2
UBASH3A	ubiquitin associated and SH3 domain containing A	952.824	0.462306	20	0.00489019	6.31579	6.86111
SHC3	SHC (Src homology 2 domain containing) transforming protein 3	270.847	0.400604	19	0.003044	3.68421	3.88889
LRP1B	low density lipoprotein receptor-related protein 1B	129.102	0.365668	8	0.00140512	1.875	2.14286
UBXN1	UBX domain protein 1	1638.92	0.467875	72	0.0140035	11.1549	15.3615
NOSIP	nitric oxide synthase interacting protein	66.2613	0.456272	11	0.0048149	3	3.3
APIP	APAF1 interacting protein	561.582	0.458612	17	0.00508644	5.6875	6.1
POLR1D	polymerase (RNA) I polypeptide D, 16kDa	159.399	0.459214	19	0.00426297	3.36842	3.64087
MRPS7	mitochondrial ribosomal protein S7	60.7567	0.457793	21	0.0072237	6.47619	7.10417
MECR	mitochondrial trans-2-enoyl-CoA reductase	80.2	0.453634	6	0.00269005	3	3.6
SUV420H1	suppressor of variegation 4-20 homolog 1 (Drosophila)	0.634144	0.359077	6	0.00161391	4	5
LOC101930241	rho guanine nucleotide exchange factor 4-like	5.4564	0.348721	6	0.000915296	2	2.4
RPL26L1	ribosomal protein L26-like 1	26.8538	0.459763	24	0.011065	11.5833	12.087
ANGPTL4	angiopoietin-like 4	80.6946	0.380618	12	0.00279278	3.41667	3.72727
RLIM	ring finger protein, LIM domain interacting	419.743	0.459159	26	0.00534163	6	6.72648
INSIG2	insulin induced gene 2	347.601	0.461031	37	0.00805245	11.1622	12.6007
HSD17B12	hydroxysteroid (17-beta) dehydrogenase 12	30.9784	0.4607	9	0.00487259	3.88889	4.375
CHCHD2	coiled-coil-helix-coiled-coil-helix domain containing 2	231.353	0.456542	11	0.00332432	1.45455	1.6
DYNC1LI1	dynein, cytoplasmic 1, light intermediate chain 1;rmediate chain 1	179.949	0.461751	21	0.00654239	5.14286	5.57885
MRTO4	er 4 homolog (S. cerevisiae);mRNA turnover 4 homolog (S. cerevisiae)	152.564	0.465553	29	0.0117578	8	8.29497
SDF4	stromal cell derived factor 4	203.466	0.462918	17	0.00551654	4.05882	4.42917
SERPINA10	serpin peptidase inhibitor, clade A (alpha-1 antiproteinase, antitrypsin), member 10	4.49237	0.324418	3	0.000199005	0.666667	1
LEF1	lymphoid enhancer-binding factor 1	796.95	0.464484	35	0.00792771	7.65714	8.45367
HERC5	HECT and RLD domain containing E3 ubiquitin protein ligase 5	71.5754	0.458721	20	0.00537584	6.36842	6.72222
IPO11	importin 11	361.372	0.464316	32	0.00823748	5.65625	5.86183
DDX47	DEAD (Asp-Glu-Ala-Asp) box polypeptide 47	307.767	0.470394	21	0.00984527	5.38095	5.65789
GP6	glycoprotein VI (platelet)	274.463	0.353824	19	0.00199818	3.57895	4.16026
TRAPPC4	trafficking protein particle complex 4	62.6288	0.460093	9	0.00291605	6	6.85714
PRKAG2	protein kinase, AMP-activated, gamma 2 non-catalytic subunit	69.0643	0.455245	17	0.00372342	4.23529	4.5
AMOTL2	angiomotin like 2	2396.03	0.460259	33	0.00470538	5.375	6.70555
SNX9	sorting nexin 9	362.512	0.464036	29	0.00855332	6.85714	7.3336
MAGEC2	melanoma antigen family C2	3.73262	0.355656	5	0.00155567	2.2	2.75
ANAPC5	anaphase promoting complex subunit 5	134.374	0.46081	25	0.00619942	7.04	7.34239
YTHDF2	YTH N(6)-methyladenosine RNA binding protein 2	108.39	0.469189	23	0.0109219	8.47826	8.86364
GULP1	GULP, engulfment adaptor PTB domain containing 1	69.0829	0.455299	7	0.00263882	3.14286	3.66667
LIMA1	LIM domain and actin binding 1	143.802	0.470912	31	0.0131126	9.54839	9.86667
RTCB	RNA 2',3'-cyclic phosphate and 5'-OH ligase	982.839	0.463812	46	0.017147	17.1304	19.0733
HACD3	3-hydroxyacyl-CoA dehydratase 3	554.442	0.461529	33	0.00918905	4.9697	5.44663
CWC15	CWC15 spliceosome-associated protein	160.25	0.463253	13	0.00497535	4.69231	5.08333
CXXC5	CXXC finger protein 5	11.0547	0.343518	7	0.000870758	2.28571	2.66667
JKAMP	JNK1/MAPK8-associated membrane protein	16.2166	0.455299	8	0.00335772	4.5	5.14286
NDFIP2	Nedd4 family interacting protein 2	28.5895	0.462696	11	0.00446906	4.63636	5.1
C9orf156	chromosome 9 open reading frame 156	481.348	0.464596	20	0.00514977	3.4	3.57895
RAB14	RAB14, member RAS oncogene family	766.509	0.46499	29	0.00959573	6.34483	6.80965
SIRT7	sirtuin 7	41685.2	0.474985	411	0.0639613	18.6317	95.8918
NT5DC3	5'-nucleotidase domain containing 3;in containing 3	0	0.319246	1	7.32349e-05	1	0
ACKR4	atypical chemokine receptor 4	677.395	0.34315	7	0.00065976	0.714286	0.833333
HDAC7	histone deacetylase 7	498.642	0.470336	42	0.0111799	14.1707	15.1414
LARP7	La ribonucleoprotein domain family, member 7	150.073	0.464821	23	0.00802646	8.17391	8.78913
MED15	mediator complex subunit 15	481.447	0.46164	37	0.00590267	12.2703	12.9934
PIAS4	protein inhibitor of activated STAT, 4	3669.1	0.474106	83	0.0165922	12.988	16.9861
SRRT	serrate, RNA effector molecule	440.926	0.468674	36	0.0124389	8.63889	9.00255
NOP58	NOP58 ribonucleoprotein	975.809	0.465271	60	0.0217215	26.6167	28.3973
LSR	lipolysis stimulated lipoprotein receptor	15.4705	0.45905	8	0.00453903	4.625	5.28571
ATP6V1H	ATPase, H+ transporting, lysosomal 50/57kDa, V1 subunit H	268.347	0.4607	19	0.00463859	3.15789	3.84829
TAF9B	TAF9B RNA polymerase II, TATA box binding protein (TBP)-associated factor, 31kDa	230.829	0.462696	16	0.00451013	9.2	9.85714
KLF13	Kruppel-like factor 13	29.4035	0.456109	11	0.0038384	4.27273	4.7
LUC7L2	LUC7-like 2 (S. cerevisiae)	2339.06	0.474048	67	0.0178791	12.4697	14.2954
PTRH2	peptidyl-tRNA hydrolase 2	34.232	0.455785	13	0.00427195	4.75	5.18182
VPS29	vacuolar protein sorting 29 homolog (S. cerevisiae)	264.15	0.462417	21	0.00408545	5.28571	5.67143
TRAPPC2L	trafficking protein particle complex 2-like	159.638	0.462251	14	0.00345465	5.61538	7.06548
GPRC5B	G protein-coupled receptor, class C, group 5, member B;n-coupled receptor, class C, group 5, member B	0	0.453259	2	0.00246583	2	4
NLK	nemo-like kinase	836.918	0.464821	36	0.00793576	7.74286	8.35172
UIMC1	ubiquitin interaction motif containing 1	828.536	0.466004	41	0.0122594	10.1951	10.8251
DNAJB11	DnaJ (Hsp40) homolog, subfamily B, member 11	765.151	0.472707	38	0.0114651	8.18421	8.84767
WBP11	WW domain binding protein 11	407.425	0.464484	29	0.00723128	4.86207	5.03571
GHRL	ghrelin/obestatin prepropeptide	139.002	0.328436	6	0.00016737	1	1.2
WWOX	WW domain containing oxidoreductase	4643.1	0.477106	140	0.0273349	12.6357	22.1372
LUC7L3	-like 3 (S. cerevisiae);LUC7-like 3 (S. cerevisiae)	157.283	0.462195	32	0.0122194	11.5484	12.0684
C9orf78	chromosome 9 open reading frame 78	81.4003	0.460865	8	0.00345072	3.125	3.57143
STK26	serine/threonine protein kinase 26	326.385	0.469819	30	0.00752139	9	9.32143
PELO	pelota homolog (Drosophila)	91.6194	0.461973	20	0.00707693	6.1	6.46964
YBEY	ybeY metallopeptidase (putative)	0	0.357475	1	0.000655081	1	0
LUZP6	leucine zipper protein 6;tein 6	72.5244	0.458502	18	0.00558913	3.88889	4.11765
TLR9	toll-like receptor 9	186.039	0.369392	18	0.00251743	4.77778	5.27672
DCUN1D1	1, domain containing 1;DCN1, defective in cullin neddylation 1, domain containing 1	2650.92	0.479068	131	0.0349328	27.6308	38.979
ERRFI1	ERBB receptor feedback inhibitor 1	449.708	0.392828	19	0.0033388	2.73684	2.88889
NANS	N-acetylneuraminic acid synthase	1680.08	0.46816	35	0.00863339	6.34286	6.95856
CYCS	cytochrome c, somatic	473.834	0.462028	33	0.00880099	5.60606	6.90833
SNTG1	syntrophin, gamma 1	9.01872	0.453153	4	0.00242595	2.25	3
GNG2	guanine nucleotide binding protein (G protein), gamma 2	437.72	0.457575	19	0.00405218	5.21053	5.61966
TERF2IP	telomeric repeat binding factor 2, interacting protein	3792.11	0.466513	70	0.0116354	9.47826	15.14
DNAJC10	DnaJ (Hsp40) homolog, subfamily C, member 10	55.6741	0.458065	20	0.00980448	10.2	10.7675
RIN2	Ras and Rab interactor 2	34.8347	0.458229	9	0.00327707	4.5	5.14286
FBXW5	F-box and WD repeat domain containing 5	1226.87	0.462473	29	0.00793285	6.37931	6.62152
CCSER2	coiled-coil serine-rich protein 2	58.996	0.359413	6	0.000964127	0.833333	1
TOLLIP	toll interacting protein	2023.55	0.463588	54	0.00686529	8.20755	11.6717
RNF216	ring finger protein 216	367.151	0.455677	17	0.00501863	6.4375	6.86667
DGCR8	DGCR8 microprocessor complex subunit;ubunit	141.878	0.401483	25	0.00747834	6.24	6.5
TMCO1	transmembrane and coiled-coil domains 1	31.5202	0.454062	8	0.00373994	2.625	3
ADAMTSL4	ADAMTS-like 4	1219.96	0.365564	34	0.00217639	5	6.20879
CPVL	carboxypeptidase, vitellogenic-like	74.3881	0.459818	11	0.00429946	3.54545	3.9
EXOSC4	exosome component 4	105.848	0.456597	21	0.004781	6.45	7.10307
CCHCR1	coiled-coil alpha-helical rod protein 1	589.605	0.459983	29	0.00469599	6.89286	7.5377
ROBO4	roundabout, axon guidance receptor, homolog 4 (Drosophila)	15.9062	0.337636	8	0.000546649	3	3.5
EXOC6	exocyst complex component 6	219.02	0.465948	14	0.00391093	8	8.66667
TOMM7	translocase of outer mitochondrial membrane 7 homolog (yeast)	18.2045	0.453099	11	0.00304145	4.63636	5.1
GNL3L	guanine nucleotide binding protein-like 3 (nucleolar)-like	13.4459	0.456976	9	0.00583806	5.22222	5.875
TMED9	transmembrane emp24 protein transport domain containing 9	184.279	0.456759	20	0.00714865	5.8	6.12917
DNAJB12	DnaJ (Hsp40) homolog, subfamily B, member 12	36.7959	0.461474	9	0.00435572	4.55556	5.125
KCTD9	potassium channel tetramerization domain containing 9	312.435	0.461695	16	0.00469588	5.13333	5.5
QPCTL	glutaminyl-peptide cyclotransferase-like	23.0445	0.392307	10	0.00348535	2.9	3.22222
BCAS3	breast carcinoma amplified sequence 3	345.431	0.461418	19	0.00416227	3.84211	4.06209
MRGBP	MRG/MORF4L binding protein	552.465	0.461917	34	0.00829734	9.72727	10.301
PSPC1	paraspeckle component 1	189.578	0.464204	23	0.00934177	6.86957	7.18182
NME1-NME2	NME1-NME2 readthrough	2193.27	0.465046	70	0.0137555	10.7971	14.2376
RBM41	RNA binding motif protein 41	54.133	0.375342	9	0.00195097	1.11111	1.25
BRF2	BRF2, RNA polymerase III transcription initiation factor 50 kDa subunit	401.501	0.456814	41	0.00587251	2.5122	3.52376
FBXW7	F-box and WD repeat domain containing 7, E3 ubiquitin protein ligase	4363.11	0.416441	80	0.0103682	9.77215	16.8831
PI4K2B	phosphatidylinositol 4-kinase type 2 beta	15.0262	0.457411	6	0.00338557	3.33333	4
RGPD6	RANBP2-like and GRIP domain containing 6	3.24687	0.452939	4	0.00263509	2.5	3.33333
SYNJ2BP	synaptojanin 2 binding protein	627.396	0.463476	13	0.00375245	2.84615	3.08333
WDR33	WD repeat domain 33	178.937	0.460203	24	0.00777592	5.75	6.02415
COPRS	coordinator of PRMT5, differentiation stimulator	52.2138	0.352268	16	0.00222565	1.125	1.2
LAPTM4B	lysosomal protein transmembrane 4 beta	1.71562	0.45214	4	0.00255986	2.25	3
TBC1D2	TBC1 domain family, member 2	358.654	0.455137	12	0.00349118	2.66667	2.90909
HEMGN	hemogen	154.313	0.390395	18	0.00287085	2.66667	2.82353
LGR4	leucine-rich repeat containing G protein-coupled receptor 4	3080	0.467648	112	0.0187371	7.24324	15.6987
[truncated: 1,848 more rows]

## Sheet: Big hubs
Big hubs are these degree double than the medium degree value
Gene	Protein name	BC	CC	DC	EC	LAC	NC
PXN	paxillin	10421.3	0.484013	153	0.0312945	20.0987	37.0482
RAF1	Raf-1 proto-oncogene, serine/threonine kinase	15935	0.486094	136	0.0234299	17.5556	32.1942
RB1	retinoblastoma 1	12990.3	0.486586	168	0.0274302	20.3413	47.2478
PIK3R1	phosphoinositide-3-kinase, regulatory subunit 1 (alpha)	65508.3	0.498638	240	0.0265772	20.2385	91.5945
PIK3R2	phosphoinositide-3-kinase, regulatory subunit 2 (beta)	5193.68	0.486339	100	0.020176	19.4141	29.8226
PML	promyelocytic leukemia	8669.7	0.488502	140	0.0293214	22.3165	34.5722
POLR2A	polymerase (RNA) II (DNA directed) polypeptide A, 220kDa	8394.79	0.480265	139	0.0285272	20.6812	41.0393
PRKCD	protein kinase C, delta	10200.2	0.488937	114	0.0214907	16.1327	27.5172
PRKDC	protein kinase, DNA-activated, catalytic polypeptide	11680	0.494916	190	0.0472839	28.5767	51.2361
MAPK1	mitogen-activated protein kinase 1	25859.4	0.495681	198	0.0301619	19.467	50.0917
MAPK8	mitogen-activated protein kinase 8	11294	0.48844	116	0.0203375	16.9478	28.3526
RPS6	ribosomal protein S6	3533.17	0.482616	157	0.0529139	60.1847	81.562
RPS27A	ribosomal protein S27a	15888	0.497413	213	0.0472065	30.3396	65.0355
TUBA4A	tubulin, alpha 4a	4512.58	0.481709	105	0.0282109	17.1333	22.382
TUFM	Tu translation elongation factor, mitochondrial	4886.33	0.476929	109	0.0340667	26.7798	32.481
TUBG1	tubulin, gamma 1	6634	0.481046	131	0.0333619	25.2923	35.053
UBC	ubiquitin C	7.53712e+06	0.824046	3048	0.287732	47.6738	2970.03
UBB	ubiquitin B	5850.8	0.491625	131	0.0331599	17.7557	25.0113
PSMA1	proteasome (prosome, macropain) subunit, alpha type, 1	5240.07	0.478472	115	0.0212735	26.2895	40.7783
PSMA5	proteasome (prosome, macropain) subunit, alpha type, 5	3339.83	0.477996	96	0.0218827	28.0208	38.7067
PSMA3	proteasome (prosome, macropain) subunit, alpha type, 3	12390.7	0.483405	173	0.034429	26.5291	52.4971
PSMA7	proteasome (prosome, macropain) subunit, alpha type, 7	3526.41	0.481528	100	0.0216808	29.5556	40.8898
PSMC5	proteasome (prosome, macropain) 26S subunit, ATPase, 5	4003.3	0.478412	117	0.0266088	28.75	43.0825
PSMD4	proteasome (prosome, macropain) 26S subunit, non-ATPase, 4	4201.82	0.484013	115	0.0239943	27.9825	39.6683
PSMD2	proteasome (prosome, macropain) 26S subunit, non-ATPase, 2	10143	0.482374	137	0.0294312	27.1544	48.0954
PSMD11	proteasome (prosome, macropain) 26S subunit, non-ATPase, 11	4917.44	0.481468	99	0.0231987	26.0303	33.3156
RBBP4	retinoblastoma binding protein 4	3820.49	0.476279	123	0.0300136	23.9106	36.2286
RELA	v-rel avian reticuloendotheliosis viral oncogene homolog A	25293.1	0.493328	213	0.0363917	22.8774	57.2149
SMARCA4	SWI/SNF related, matrix associated, actin dependent regulator of chromatin, subfamily a, member 4	7736.46	0.481588	147	0.0313932	26.0274	45.9346
SUMO3	small ubiquitin-like modifier 3	60003.9	0.506454	456	0.0845724	31.011	158.51
SUMO2	small ubiquitin-like modifier 2	256525	0.545313	870	0.129397	34.5961	406.741
SNCA	synuclein, alpha (non A4 component of amyloid precursor)	11921	0.485602	111	0.0218168	15.8545	24.3363
SNRNP70	small nuclear ribonucleoprotein 70kDa (U1)	3412.28	0.479367	89	0.0272455	20.8876	23.0496
SP1	Sp1 transcription factor	16039.8	0.491437	179	0.0315705	23.1461	49.6272
SRC	SRC proto-oncogene, non-receptor tyrosine kinase	84992.4	0.510285	334	0.0400935	23	124.514
SRPK1	SRSF protein kinase 1	12677.5	0.482313	115	0.0236608	16.4035	31.0598
STAT3	signal transducer and activator of transcription 3 (acute-phase response factor)	29634.7	0.493708	166	0.0263734	19.2545	45.9869
STAT5	Signal transducer and activator of transcription 5A	18539.2	0.489622	149	0.0239626	16.2027	36.4375
STAU1	staufen double-stranded RNA binding protein 1	9494.59	0.490621	232	0.0534956	27.3247	61.7396
UBE2I	ubiquitin-conjugating enzyme E2I	23318.9	0.497091	236	0.0421526	22.7149	63.1039
SUMO1	small ubiquitin-like modifier 1	106770	0.519946	540	0.0884536	29.9091	200.556
CUL5	cullin 5	16719.1	0.488875	252	0.0564969	32.1992	81.6246
RNF2	ring finger protein 2	47573.1	0.504593	414	0.0706105	25.7385	131.973
RPA1	replication protein A1, 70kDa	19983.7	0.495426	291	0.0568131	27.9793	95.3913
RPA2	replication protein A2, 32kDa	16017	0.496129	263	0.0507497	21.4259	66.6485
RPA3	replication protein A3, 14kDa	9357.13	0.487449	235	0.0467532	22.0299	60.2543
RPS3A	ribosomal protein S3A	4411	0.484013	158	0.053388	55.8291	74.9053
COMMD3-BMI1	COMMD3-BMI1 readthrough	9077.23	0.482737	195	0.0331802	17.1753	45.454
TNFRSF1A	tumor necrosis factor receptor superfamily, member 1A	10658.8	0.487449	148	0.0249617	18.3333	36.5506
TOP1	topoisomerase (DNA) I	4358.51	0.481287	119	0.0341968	28.1102	36.5294
TP53	tumor protein p53	133419	0.523628	568	0.101097	39.9436	246.74
TRAF2	TNF receptor-associated factor 2	28531.8	0.488006	174	0.0265395	18.896	52.191
TRAF6	TNF receptor-associated factor 6, E3 ubiquitin protein ligase	55006	0.508934	370	0.0528879	19.8862	100.738
SET	SET nuclear proto-oncogene	4050.38	0.482555	109	0.0243525	17.2222	24.1373
SHC1	SHC (Src homology 2 domain containing) transforming protein 1	25440.1	0.496706	208	0.032004	23.5024	70.4794
SKP1	S-phase kinase-associated protein 1	6628.11	0.476811	96	0.023825	17.9368	27.3084
AURKA	aurora kinase A	20441.6	0.490059	167	0.0340023	17.2229	33.7254
TUBA1A	tubulin, alpha 1a	8660.76	0.486832	131	0.0313327	19.2366	28.6692
VCL	vinculin	4703.79	0.479068	125	0.0262252	17.7016	29.0953
VCP	valosin containing protein	54496.1	0.507792	361	0.0659758	28.5583	116.281
VCAM1	vascular cell adhesion molecule 1	42091.5	0.498057	352	0.0703366	25.9801	95.6355
VHL	von Hippel-Lindau tumor suppressor, E3 ubiquitin protein ligase	38526.9	0.501893	305	0.0542027	21.3388	75.9723
VIM	vimentin	14718.1	0.490872	160	0.0340795	17.5723	33.0356
IKBKG	inhibitor of kappa light polypeptide gene enhancer in B-cells, kinase gamma	34616.1	0.49722	258	0.0446487	22.6342	68.5265
RUVBL1	RuvB-like AAA ATPase 1	5525.37	0.483162	130	0.0320235	20.1008	31.1739
XPO1	exportin 1	5972.61	0.486524	129	0.0300592	18.4453	28.1923
XRCC5	X-ray repair complementing defective repair in Chinese hamster cells 5 (double-strand-break rejoining)	7096.08	0.486647	163	0.0404223	27.1296	46.7813
YWHAB	tyrosine 3-monooxygenase/tryptophan 5-monooxygenase activation protein, beta	17672.2	0.494216	195	0.0343884	21.2784	55.7973
YWHAE	tyrosine 3-monooxygenase/tryptophan 5-monooxygenase activation protein, epsilon	25650.9	0.494597	237	0.0470911	25.5424	70.6575
YWHAZ	tyrosine 3-monooxygenase/tryptophan 5-monooxygenase activation protein, zeta	64167.8	0.51694	438	0.0885501	40.7048	177.141
YWHAG	tyrosine 3-monooxygenase/tryptophan 5-monooxygenase activation protein, gamma	27545.5	0.498251	247	0.0469077	25.9268	78.3638
YWHAH	tyrosine 3-monooxygenase/tryptophan 5-monooxygenase activation protein, eta	5500.21	0.481649	109	0.0228024	18.1019	29.9334
UBL4A	ubiquitin-like 4A	9775.69	0.486339	210	0.0470186	28.1435	61.2557
BTRC	beta-transducin repeat containing E3 ubiquitin protein ligase	5508.43	0.480325	117	0.0228207	16.7328	24.9809
HIST3H3	histone cluster 3, H3	5082.82	0.481649	131	0.0255328	17.1462	31.6575
CUL4B	cullin 4B	11117.5	0.491311	207	0.0506448	31.1311	63.7724
CUL4A	cullin 4A	5968.07	0.481106	173	0.0413348	27.8721	51.4525
CUL1	cullin 1	40398.1	0.505123	412	0.0869266	40.8832	166.535
CUL3	cullin 3	144963	0.530272	666	0.11235	35.2586	284.797
CUL2	cullin 2	14181.3	0.489871	258	0.0586813	30.6031	75.526
EED	embryonic ectoderm development	21774.3	0.490684	312	0.0611946	27.881	96.2395
PAN2	PAN2 poly(A) specific ribonuclease subunit	11526.1	0.486955	249	0.0537093	25.2863	63.4508
IQGAP1	IQ motif containing GTPase activating protein 1	3869.73	0.483465	110	0.0282979	16.9909	23.5326
HDAC3	histone deacetylase 3	9008.45	0.484379	135	0.0259508	22.3284	40.1167
KAT2B	K(lysine) acetyltransferase 2B	6053.66	0.478829	118	0.0220966	19.2906	30.0006
SQSTM1	sequestosome 1	12308.2	0.482071	134	0.0264864	17.6842	30.5042
EIF4A3	eukaryotic translation initiation factor 4A3	4504.44	0.480865	176	0.0454286	34.1257	60.1541
CUL7	cullin 7	44522.1	0.509272	464	0.0854788	28.7667	149.076
AURKB	aurora kinase B	3143.08	0.480805	107	0.0269635	18.3302	24.2924
HNRNPR	heterogeneous nuclear ribonucleoprotein R	3619.35	0.480385	124	0.0362252	28.371	38.0412
STUB1	STIP1 homology and U-box containing protein 1, E3 ubiquitin protein ligase	9654.91	0.492759	154	0.0294602	21.0719	39.3087
NCOR1	nuclear receptor corepressor 1	4936.29	0.478412	120	0.0222451	23.563	36.6851
MDC1	mediator of DNA-damage checkpoint 1	5973.87	0.475984	130	0.0256321	17.3643	32.0388
RBX1	ring-box 1, E3 ubiquitin protein ligase	3952.88	0.479068	99	0.021782	17.8163	28.0568
HDAC6	histone deacetylase 6	7156.51	0.487326	144	0.0285151	16.8252	27.7171
HDAC5	histone deacetylase 5	17830.2	0.49194	278	0.0563389	21.9639	63.6438
HUWE1	HECT, UBA and WWE domain containing 1, E3 ubiquitin protein ligase	23824.1	0.49677	314	0.0626582	26.738	85.9734
TRIM28	tripartite motif containing 28	7282.7	0.485725	152	0.0414776	25.6291	37.6721
GNB2L1	guanine nucleotide binding protein (G protein), beta polypeptide 2-like 1	15494	0.488254	153	0.0381134	23.1776	34.8513
PRMT5	protein arginine methyltransferase 5	3266.78	0.47622	98	0.02451	17.1959	21.6337
KAT5	K(lysine) acetyltransferase 5	16096	0.488626	143	0.0277733	19.4155	34.6839
UBD	ubiquitin D	40625.2	0.500781	383	0.0657434	21.5864	102.702
RUVBL2	RuvB-like AAA ATPase 2	5262.55	0.487511	145	0.0377573	23.7847	38.1166
YWHAQ	tyrosine 3-monooxygenase/tryptophan 5-monooxygenase activation protein, theta	34627.2	0.499675	283	0.0544352	27.1277	87.944
COPS6	COP9 signalosome subunit 6	11587	0.48195	157	0.0362687	24.6154	43.822
COPS5	COP9 signalosome subunit 5	65759.5	0.512325	437	0.0868709	37.0642	169.317
WDR5	5;WD repeat domain 5	3141.81	0.47687	90	0.0223463	19.3034	27.0289
CEP250	centrosomal protein 250kDa	5333.12	0.479726	149	0.0378558	23.4899	33.6245
KDM1A	lysine (K)-specific demethylase 1A	12535.4	0.479965	141	0.0257562	18.7571	38.2494
OBSL1	obscurin-like 1	28711.7	0.498962	390	0.0729897	25.8843	114.642
SIRT1	sirtuin 1	20275.5	0.486832	169	0.028956	16.9822	34.8101
TARDBP	TAR DNA binding protein	7817.88	0.489622	212	0.0548748	38.3886	76.0828
SUZ12	SUZ12 polycomb repressive complex 2 subunit;lycomb repressive complex 2 subunit	10523.7	0.482919	217	0.0388551	19.4028	50.0528
SRRM2	serine/arginine repetitive matrix 2	4808.3	0.482555	140	0.0381446	28.15	40.1154
SIN3A	SIN3 transcription regulator family member A	3987.36	0.47764	114	0.0219297	19.2105	30.1581
FBXO6	F-box protein 6	67236.3	0.5038	374	0.0604267	19.0858	97.552
TBK1	TANK-binding kinase 1	4622.38	0.482737	96	0.023083	17.7263	22.4099
UCHL5	ubiquitin carboxyl-terminal hydrolase L5	5348.21	0.478829	116	0.0199594	21.0696	33.806
CAND1	cullin-associated and neddylation-dissociated 1;tion-dissociated 1	31151.7	0.49987	383	0.0807951	39.8063	157.297
SMURF1	SMAD specific E3 ubiquitin protein ligase 1	22165.9	0.491248	223	0.0448837	20.4414	51.671
CCDC8	ain containing 8;coiled-coil domain containing 8	36136.6	0.499416	369	0.0645658	21.0462	91.1299
ABL1	ABL proto-oncogene 1, non-receptor tyrosine kinase	24029.9	0.497027	200	0.0318177	22.2462	64.9632
BMI1	BMI1 proto-oncogene, polycomb ring finger	9077.23	0.482737	195	0.0331802	17.1753	45.454
BRCA1	breast cancer 1, early onset	54361.7	0.504858	331	0.053474	25.8727	105.649
C1QBP	complement component 1, q subcomponent binding protein	4644.24	0.478949	103	0.0270491	17.5686	23.1424
ACTB	actin, beta	29725.2	0.498122	214	0.0461093	23.4695	53.5158
PARP1	poly (ADP-ribose) polymerase 1	11633.6	0.487511	171	0.0409535	27.1588	47.2649
AKT1	v-akt murine thymoma viral oncogene homolog 1	59830	0.503668	259	0.0394308	20.7093	71.5344
CD81	CD81 molecule	11707.9	0.478412	158	0.034904	19.3631	34.5781
CDK1	cyclin-dependent kinase 1	9226.49	0.489559	149	0.0311195	18.6351	36.5155
CTNNB1	catenin (cadherin-associated protein), beta 1, 88kDa	50596.2	0.50519	271	0.0453669	21.8303	75.793
APP	amyloid beta (A4) precursor protein	555245	0.541016	705	0.0690477	15.8778	252.328
AR	androgen receptor	44246.7	0.50222	271	0.0439689	25.5185	87.1424
ARRB1	arrestin, beta 1	17301	0.490997	190	0.0361568	18.4074	42.1069
ARRB2	arrestin, beta 2	29609.8	0.495298	259	0.0527147	23.4961	65.1873
CREBBP	CREB binding protein	30329.9	0.494597	239	0.0369708	27.3361	84.1746
CRK	v-crk avian sarcoma virus CT10 oncogene homolog	17376.7	0.490684	185	0.0270161	20.5326	58.7041
CALM1	calmodulin 1 (phosphorylase kinase, delta)	30865.1	0.499156	228	0.0367987	19.1894	62.7538
CALM2	calmodulin 2 (phosphorylase kinase, delta)	30865.1	0.499156	228	0.0367987	19.1894	62.7538
CALM3	calmodulin 3 (phosphorylase kinase, delta)	30865.1	0.499156	228	0.0367987	19.1894	62.7538
LRRK2	leucine-rich repeat kinase 2	10056.1	0.482737	179	0.032183	15.9382	35.3271
CBL	Cbl proto-oncogene, E3 ubiquitin protein ligase	22418.3	0.492507	203	0.0302404	24.2475	73.186
CDK2	cyclin-dependent kinase 2	65941.3	0.509541	440	0.0811037	29.0934	140.989
CDKN1A	cyclin-dependent kinase inhibitor 1A (p21, Cip1)	13140	0.49194	169	0.0336091	19.869	41.1637
CHUK	conserved helix-loop-helix ubiquitous kinase	5955.43	0.48548	134	0.0276121	23.0075	35.1759
CLTC	clathrin, heavy chain (Hc)	6947.28	0.488688	139	0.0365493	18.1304	29.8273
EWSR1	EWS RNA-binding protein 1	17935.3	0.485971	129	0.0313026	17.2266	28.65
EZH2	enhancer of zeste 2 polycomb repressive complex 2 subunit	8288.93	0.484196	176	0.033669	20.3257	40.801
DDB1	damage-specific DNA binding protein 1, 127kDa	5142.31	0.479546	141	0.032339	20.3357	34.7721
DDX5	DEAD (Asp-Glu-Ala-Asp) box helicase 5	5983.56	0.488502	162	0.0464235	30.7764	43.9631
DDX1	DEAD (Asp-Glu-Ala-Asp) box helicase 1	3854.84	0.480805	106	0.0319339	23.3679	34.004
DHX9	DEAH (Asp-Glu-Ala-His) box helicase 9	6196.14	0.486647	182	0.0500445	35.7348	61.6211
EEF1A1	eukaryotic translation elongation factor 1 alpha 1	20142.5	0.497541	231	0.0585535	36.3739	70.8246
EEF1G	eukaryotic translation elongation factor 1 gamma	4967.21	0.482919	101	0.0286439	17.5	23.7443
EGFR	epidermal growth factor receptor	630139	0.556279	897	0.0848179	19.6562	406.231
EMD	emerin	6108.1	0.480565	101	0.0256266	17.1	23.4904
EP300	E1A binding protein p300	75977.6	0.505456	314	0.0492422	30.3866	120.653
ESR1	estrogen receptor 1	269444	0.531151	638	0.0948928	31.0644	291.472
FLNA	filamin A, alpha	18751.1	0.490496	136	0.0336117	17.1333	27.8996
FN1	fibronectin 1	156555	0.523272	550	0.0946521	30.745	204.031
FUS	FUS RNA binding protein	14393.9	0.49257	223	0.0545377	32.8739	69.6819
FYN	FYN proto-oncogene, Src family tyrosine kinase	43738.8	0.491814	213	0.0231893	18.283	76.8798
XRCC6	X-ray repair complementing defective repair in Chinese hamster cells 6	17296.7	0.491877	192	0.0424371	24.6387	51.3097
HDAC1	histone deacetylase 1	32683.8	0.497735	274	0.0453693	31.5604	109.068
HDAC2	histone deacetylase 2	8595.49	0.484623	183	0.0367619	29.3022	62.9654
HIF1A	hypoxia inducible factor 1, alpha subunit (basic helix-loop-helix transcription factor)	5437.07	0.483222	110	0.0267939	20.3455	27.5017
GAPDH	glyceraldehyde-3-phosphate dehydrogenase	7995.02	0.496001	147	0.0411714	25.6096	37.3093
GRB2	growth factor receptor-bound protein 2	148823	0.519384	433	0.0555119	24.9653	174.299
IKBKB	inhibitor of kappa light polypeptide gene enhancer in B-cells, kinase beta	7928.73	0.485296	133	0.0277127	23.0379	34.4391
NR3C1	3, group C, member 1 (glucocorticoid receptor);cocorticoid receptor)	32853.2	0.494152	209	0.0320122	18.5433	59.0952
H2AFX	H2A histone family, member X	8788.84	0.487758	174	0.0369222	21.526	39.8525
HNRNPA1	heterogeneous nuclear ribonucleoprotein A1	6532.98	0.490309	179	0.0511149	38.5506	62.5902
HNRNPD	heterogeneous nuclear ribonucleoprotein D (AU-rich element RNA binding protein 1, 37kDa)	5078.22	0.481347	119	0.035969	27.9237	36.5479
HNRNPC	heterogeneous nuclear ribonucleoprotein C (C1/C2)	5921.81	0.480625	112	0.0339252	22.2703	27.374
HNRNPU	ent factor A);heterogeneous nuclear ribonucleoprotein U (scaffold attachment factor A)	12821.9	0.493012	232	0.0598961	36.5474	76.592
HNRNPK	heterogeneous nuclear ribonucleoprotein K	9987.02	0.491248	179	0.0486621	34.4157	55.6313
KPNB1	(importin) beta 1;karyopherin (importin) beta 1	6286.58	0.48499	121	0.0318578	17.2417	27.5792
PRMT1	protein arginine methyltransferase 1	5784.18	0.477937	103	0.0264299	17.6078	22.6252
HSPA1L	heat shock 70kDa protein 1-like	3957.68	0.481649	109	0.0270847	17.8991	23.8288
HSPA1A	heat shock 70kDa protein 1A	15711.8	0.49722	208	0.0479914	27.8357	58.8994
HSPA1B	heat shock 70kDa protein 1B	15711.8	0.49722	208	0.0479914	27.8357	58.8994
HSPA4	heat shock 70kDa protein 4	21880.6	0.498897	215	0.0429123	21.1302	50.0055
HSPA5	heat shock 70kDa protein 5 (glucose-regulated protein, 78kDa)	24329.9	0.50039	240	0.0563917	29.9333	69.2552
HSPB1	heat shock 27kDa protein 1	21094.9	0.492696	201	0.039401	19.53	48.4855
HSPA8	heat shock 70kDa protein 8	53044.8	0.507926	307	0.0618447	30.1144	99.6253
HSPA9	heat shock 70kDa protein 9 (mortalin)	6330.64	0.492192	142	0.039518	19.2746	27.4557
HSP90AA1	heat shock protein 90kDa alpha (cytosolic), class A member 1	139763	0.523628	473	0.0787738	33.4131	191.033
HSP90AB1	heat shock protein 90kDa alpha (cytosolic), class B member 1	80326.1	0.511643	378	0.0665091	28.3422	129.437
HSPD1	heat shock 60kDa protein 1 (chaperonin)	11405.1	0.490747	131	0.0359757	21.8846	31.6409
ILF2	interleukin enhancer binding factor 2	6728.81	0.480926	162	0.0473548	38.7716	59.0563
ILF3	interleukin enhancer binding factor 3, 90kDa	8947.19	0.483526	196	0.0518899	38.6276	70.0389
MCM7	minichromosome maintenance complex component 7	5408.8	0.483405	100	0.0267094	16.3636	22.9175
MDM2	MDM2 proto-oncogene, E3 ubiquitin protein ligase	87672.9	0.521993	523	0.0920059	30.9598	180.736
MAP3K1	mitogen-activated protein kinase kinase kinase 1, E3 ubiquitin protein ligase	3602.1	0.481588	128	0.0310543	19.5433	26.7198
MAP3K3	mitogen-activated protein kinase kinase kinase 3	5721.04	0.483891	157	0.0319214	18.1154	31.8642
ITGA4	integrin, alpha 4 (antigen CD49D, alpha 4 subunit of VLA-4 receptor)	39138.7	0.501958	392	0.0749518	27.6854	115.416
JUN	jun proto-oncogene	23108.1	0.494025	183	0.0317873	22.9396	59.6061
TUBB	tubulin, beta class I	14261.6	0.499221	193	0.0483758	26.0104	46.5527
RPSA	ribosomal protein SA	5707.91	0.480445	137	0.0445761	46.4672	58.3043
HNRNPM	heterogeneous nuclear ribonucleoprotein M	9756.59	0.486278	192	0.0524291	39.3542	69.1782
NCL	nucleolin	7134.6	0.489559	175	0.0524876	37.2471	55.0575
NEDD8	neural precursor cell expressed, developmentally down-regulated 8	55633.9	0.515346	440	0.0847831	34.836	167.508
LMNA	lamin A/C	18768.1	0.485419	190	0.0349197	17.8201	50.2959
SMAD7	SMAD family member 7	22440.5	0.486586	158	0.0228642	16.121	41.85
SMAD2	SMAD family member 2	30427.8	0.494788	226	0.0332498	17.4933	56.0207
SMAD3	SMAD family member 3	39604.9	0.50039	232	0.0360565	21.7619	67.1553
PARK2	parkin RBR E3 ubiquitin protein ligase	24340.9	0.495554	280	0.0507736	22.6201	73.3845
PCNA	proliferating cell nuclear antigen	15379.2	0.486524	164	0.0364952	22.4049	46.3988
MYC	v-myc avian myelocytomatosis viral oncogene homolog	66206.5	0.506521	399	0.06174	22.1231	113.085
MYH9	myosin, heavy chain 9, non-muscle	10581	0.483891	118	0.0312978	18.1186	25.543
NFKBIA	nuclear factor of kappa light polypeptide gene enhancer in B-cells inhibitor, alpha	6113.81	0.482253	123	0.028221	20.7131	28.9148
NFKB1	ar factor of kappa light polypeptide gene enhancer in B-cells 1;nuclear factor of kappa light polypeptide gene enhancer in B-cells 1	11620.7	0.487017	162	0.0331205	23.205	41.0491
NOS2	nitric oxide synthase 2, inducible	11427.2	0.47871	158	0.0312045	18.0255	38.8659
NPM1	nucleophosmin (nucleolar phosphoprotein B23, numatrin)	24598.6	0.50347	282	0.0664297	36.2776	91.1556
PPARG	peroxisome proliferator-activated receptor gamma	25367.5	0.487635	151	0.0221034	16.34	44.0525
PPP1CA	protein phosphatase 1, catalytic subunit, alpha isozyme	13108.5	0.486463	148	0.0318812	18.4218	33.3717
PPP2CA	protein phosphatase 2, catalytic subunit, alpha isozyme	8432.79	0.485725	139	0.0303919	18.4317	32.4674
PPP2R1A	protein phosphatase 2, regulatory subunit A, alpha	8435.65	0.484501	120	0.0290215	16.6583	27.3603
YBX1	Y box binding protein 1	6312.36	0.485174	137	0.0390377	27.3603	37.1672

## Sheet: candidate targets
SupplementaryS5-Topological characteristics of candidate targets in CPPI
Name	protein names	BC	CC	DC	EC	LC	NC
PXN	paxillin	10421.3	0.484013	153	0.0312945	20.0987	37.0482
RAF1	Raf-1 proto-oncogene, serine/threonine kinase	15935	0.486094	136	0.0234299	17.5556	32.1942
RB1	retinoblastoma 1	12990.3	0.486586	168	0.0274302	20.3413	47.2478
PIK3R1	phosphoinositide-3-kinase, regulatory subunit 1 (alpha)	65508.3	0.498638	240	0.0265772	20.2385	91.5945
PIK3R2	phosphoinositide-3-kinase, regulatory subunit 2 (beta)	5193.68	0.486339	100	0.020176	19.4141	29.8226
PML	promyelocytic leukemia	8669.7	0.488502	140	0.0293214	22.3165	34.5722
POLR2A	polymerase (RNA) II (DNA directed) polypeptide A, 220kDa	8394.79	0.480265	139	0.0285272	20.6812	41.0393
PRKCD	protein kinase C, delta	10200.2	0.488937	114	0.0214907	16.1327	27.5172
PRKDC	protein kinase, DNA-activated, catalytic polypeptide	11680	0.494916	190	0.0472839	28.5767	51.2361
MAPK1	mitogen-activated protein kinase 1	25859.4	0.495681	198	0.0301619	19.467	50.0917
MAPK8	mitogen-activated protein kinase 8	11294	0.48844	116	0.0203375	16.9478	28.3526
RPS6	ribosomal protein S6	3533.17	0.482616	157	0.0529139	60.1847	81.562
RPS27A	ribosomal protein S27a	15888	0.497413	213	0.0472065	30.3396	65.0355
TUBA4A	tubulin, alpha 4a	4512.58	0.481709	105	0.0282109	17.1333	22.382
TUFM	Tu translation elongation factor, mitochondrial	4886.33	0.476929	109	0.0340667	26.7798	32.481
TUBG1	tubulin, gamma 1	6634	0.481046	131	0.0333619	25.2923	35.053
UBC	ubiquitin C	7.53712e+06	0.824046	3048	0.287732	47.6738	2970.03
UBB	ubiquitin B	5850.8	0.491625	131	0.0331599	17.7557	25.0113
PSMA1	proteasome (prosome, macropain) subunit, alpha type, 1	5240.07	0.478472	115	0.0212735	26.2895	40.7783
PSMA5	proteasome (prosome, macropain) subunit, alpha type, 5	3339.83	0.477996	96	0.0218827	28.0208	38.7067
PSMA3	proteasome (prosome, macropain) subunit, alpha type, 3	12390.7	0.483405	173	0.034429	26.5291	52.4971
PSMA7	proteasome (prosome, macropain) subunit, alpha type, 7	3526.41	0.481528	100	0.0216808	29.5556	40.8898
PSMC5	proteasome (prosome, macropain) 26S subunit, ATPase, 5	4003.3	0.478412	117	0.0266088	28.75	43.0825
PSMD4	proteasome (prosome, macropain) 26S subunit, non-ATPase, 4	4201.82	0.484013	115	0.0239943	27.9825	39.6683
PSMD2	proteasome (prosome, macropain) 26S subunit, non-ATPase, 2	10143	0.482374	137	0.0294312	27.1544	48.0954
PSMD11	proteasome (prosome, macropain) 26S subunit, non-ATPase, 11	4917.44	0.481468	99	0.0231987	26.0303	33.3156
RBBP4	retinoblastoma binding protein 4	3820.49	0.476279	123	0.0300136	23.9106	36.2286
RELA	v-rel avian reticuloendotheliosis viral oncogene homolog A	25293.1	0.493328	213	0.0363917	22.8774	57.2149
SMARCA4	SWI/SNF related, matrix associated, actin dependent regulator of chromatin, subfamily a, member 4	7736.46	0.481588	147	0.0313932	26.0274	45.9346
SUMO3	small ubiquitin-like modifier 3	60003.9	0.506454	456	0.0845724	31.011	158.51
SUMO2	small ubiquitin-like modifier 2	256525	0.545313	870	0.129397	34.5961	406.741
SNCA	synuclein, alpha (non A4 component of amyloid precursor)	11921	0.485602	111	0.0218168	15.8545	24.3363
SNRNP70	small nuclear ribonucleoprotein 70kDa (U1)	3412.28	0.479367	89	0.0272455	20.8876	23.0496
SP1	Sp1 transcription factor	16039.8	0.491437	179	0.0315705	23.1461	49.6272
SRC	SRC proto-oncogene, non-receptor tyrosine kinase	84992.4	0.510285	334	0.0400935	23	124.514
SRPK1	SRSF protein kinase 1	12677.5	0.482313	115	0.0236608	16.4035	31.0598
STAT3	signal transducer and activator of transcription 3 (acute-phase response factor)	29634.7	0.493708	166	0.0263734	19.2545	45.9869
STAT5	Signal transducer and activator of transcription 5A	18539.2	0.489622	149	0.0239626	16.2027	36.4375
STAU1	staufen double-stranded RNA binding protein 1	9494.59	0.490621	232	0.0534956	27.3247	61.7396
UBE2I	ubiquitin-conjugating enzyme E2I	23318.9	0.497091	236	0.0421526	22.7149	63.1039
SUMO1	small ubiquitin-like modifier 1	106770	0.519946	540	0.0884536	29.9091	200.556
CUL5	cullin 5	16719.1	0.488875	252	0.0564969	32.1992	81.6246
RNF2	ring finger protein 2	47573.1	0.504593	414	0.0706105	25.7385	131.973
RPA1	replication protein A1, 70kDa	19983.7	0.495426	291	0.0568131	27.9793	95.3913
RPA2	replication protein A2, 32kDa	16017	0.496129	263	0.0507497	21.4259	66.6485
RPA3	replication protein A3, 14kDa	9357.13	0.487449	235	0.0467532	22.0299	60.2543
RPS3A	ribosomal protein S3A	4411	0.484013	158	0.053388	55.8291	74.9053
COMMD3-BMI1	COMMD3-BMI1 readthrough	9077.23	0.482737	195	0.0331802	17.1753	45.454
TNFRSF1A	tumor necrosis factor receptor superfamily, member 1A	10658.8	0.487449	148	0.0249617	18.3333	36.5506
TOP1	topoisomerase (DNA) I	4358.51	0.481287	119	0.0341968	28.1102	36.5294
TP53	tumor protein p53	133419	0.523628	568	0.101097	39.9436	246.74
TRAF2	TNF receptor-associated factor 2	28531.8	0.488006	174	0.0265395	18.896	52.191
TRAF6	TNF receptor-associated factor 6, E3 ubiquitin protein ligase	55006	0.508934	370	0.0528879	19.8862	100.738
SET	SET nuclear proto-oncogene	4050.38	0.482555	109	0.0243525	17.2222	24.1373
SHC1	SHC (Src homology 2 domain containing) transforming protein 1	25440.1	0.496706	208	0.032004	23.5024	70.4794
SKP1	S-phase kinase-associated protein 1	6628.11	0.476811	96	0.023825	17.9368	27.3084
AURKA	aurora kinase A	20441.6	0.490059	167	0.0340023	17.2229	33.7254
TUBA1A	tubulin, alpha 1a	8660.76	0.486832	131	0.0313327	19.2366	28.6692
VCL	vinculin	4703.79	0.479068	125	0.0262252	17.7016	29.0953
VCP	valosin containing protein	54496.1	0.507792	361	0.0659758	28.5583	116.281
VCAM1	vascular cell adhesion molecule 1	42091.5	0.498057	352	0.0703366	25.9801	95.6355
VHL	von Hippel-Lindau tumor suppressor, E3 ubiquitin protein ligase	38526.9	0.501893	305	0.0542027	21.3388	75.9723
VIM	vimentin	14718.1	0.490872	160	0.0340795	17.5723	33.0356
IKBKG	inhibitor of kappa light polypeptide gene enhancer in B-cells, kinase gamma	34616.1	0.49722	258	0.0446487	22.6342	68.5265
RUVBL1	RuvB-like AAA ATPase 1	5525.37	0.483162	130	0.0320235	20.1008	31.1739
XPO1	exportin 1	5972.61	0.486524	129	0.0300592	18.4453	28.1923
XRCC5	X-ray repair complementing defective repair in Chinese hamster cells 5 (double-strand-break rejoining)	7096.08	0.486647	163	0.0404223	27.1296	46.7813
YWHAB	tyrosine 3-monooxygenase/tryptophan 5-monooxygenase activation protein, beta	17672.2	0.494216	195	0.0343884	21.2784	55.7973
YWHAE	tyrosine 3-monooxygenase/tryptophan 5-monooxygenase activation protein, epsilon	25650.9	0.494597	237	0.0470911	25.5424	70.6575
YWHAZ	tyrosine 3-monooxygenase/tryptophan 5-monooxygenase activation protein, zeta	64167.8	0.51694	438	0.0885501	40.7048	177.141
YWHAG	tyrosine 3-monooxygenase/tryptophan 5-monooxygenase activation protein, gamma	27545.5	0.498251	247	0.0469077	25.9268	78.3638
YWHAH	tyrosine 3-monooxygenase/tryptophan 5-monooxygenase activation protein, eta	5500.21	0.481649	109	0.0228024	18.1019	29.9334
UBL4A	ubiquitin-like 4A	9775.69	0.486339	210	0.0470186	28.1435	61.2557
BTRC	beta-transducin repeat containing E3 ubiquitin protein ligase	5508.43	0.480325	117	0.0228207	16.7328	24.9809
HIST3H3	histone cluster 3, H3	5082.82	0.481649	131	0.0255328	17.1462	31.6575
CUL4B	cullin 4B	11117.5	0.491311	207	0.0506448	31.1311	63.7724
CUL4A	cullin 4A	5968.07	0.481106	173	0.0413348	27.8721	51.4525
CUL1	cullin 1	40398.1	0.505123	412	0.0869266	40.8832	166.535
CUL3	cullin 3	144963	0.530272	666	0.11235	35.2586	284.797
CUL2	cullin 2	14181.3	0.489871	258	0.0586813	30.6031	75.526
EED	embryonic ectoderm development	21774.3	0.490684	312	0.0611946	27.881	96.2395
PAN2	PAN2 poly(A) specific ribonuclease subunit	11526.1	0.486955	249	0.0537093	25.2863	63.4508
IQGAP1	IQ motif containing GTPase activating protein 1	3869.73	0.483465	110	0.0282979	16.9909	23.5326
HDAC3	histone deacetylase 3	9008.45	0.484379	135	0.0259508	22.3284	40.1167
KAT2B	K(lysine) acetyltransferase 2B	6053.66	0.478829	118	0.0220966	19.2906	30.0006
SQSTM1	sequestosome 1	12308.2	0.482071	134	0.0264864	17.6842	30.5042
EIF4A3	eukaryotic translation initiation factor 4A3	4504.44	0.480865	176	0.0454286	34.1257	60.1541
CUL7	cullin 7	44522.1	0.509272	464	0.0854788	28.7667	149.076
AURKB	aurora kinase B	3143.08	0.480805	107	0.0269635	18.3302	24.2924
HNRNPR	heterogeneous nuclear ribonucleoprotein R	3619.35	0.480385	124	0.0362252	28.371	38.0412
STUB1	STIP1 homology and U-box containing protein 1, E3 ubiquitin protein ligase	9654.91	0.492759	154	0.0294602	21.0719	39.3087
NCOR1	nuclear receptor corepressor 1	4936.29	0.478412	120	0.0222451	23.563	36.6851
MDC1	mediator of DNA-damage checkpoint 1	5973.87	0.475984	130	0.0256321	17.3643	32.0388
RBX1	ring-box 1, E3 ubiquitin protein ligase	3952.88	0.479068	99	0.021782	17.8163	28.0568
HDAC6	histone deacetylase 6	7156.51	0.487326	144	0.0285151	16.8252	27.7171
HDAC5	histone deacetylase 5	17830.2	0.49194	278	0.0563389	21.9639	63.6438
HUWE1	HECT, UBA and WWE domain containing 1, E3 ubiquitin protein ligase	23824.1	0.49677	314	0.0626582	26.738	85.9734
TRIM28	tripartite motif containing 28	7282.7	0.485725	152	0.0414776	25.6291	37.6721
GNB2L1	guanine nucleotide binding protein (G protein), beta polypeptide 2-like 1	15494	0.488254	153	0.0381134	23.1776	34.8513
PRMT5	protein arginine methyltransferase 5	3266.78	0.47622	98	0.02451	17.1959	21.6337
KAT5	K(lysine) acetyltransferase 5	16096	0.488626	143	0.0277733	19.4155	34.6839
UBD	ubiquitin D	40625.2	0.500781	383	0.0657434	21.5864	102.702
RUVBL2	RuvB-like AAA ATPase 2	5262.55	0.487511	145	0.0377573	23.7847	38.1166
YWHAQ	tyrosine 3-monooxygenase/tryptophan 5-monooxygenase activation protein, theta	34627.2	0.499675	283	0.0544352	27.1277	87.944
COPS6	COP9 signalosome subunit 6	11587	0.48195	157	0.0362687	24.6154	43.822
COPS5	COP9 signalosome subunit 5	65759.5	0.512325	437	0.0868709	37.0642	169.317
WDR5	5;WD repeat domain 5	3141.81	0.47687	90	0.0223463	19.3034	27.0289
CEP250	centrosomal protein 250kDa	5333.12	0.479726	149	0.0378558	23.4899	33.6245
KDM1A	lysine (K)-specific demethylase 1A	12535.4	0.479965	141	0.0257562	18.7571	38.2494
OBSL1	obscurin-like 1	28711.7	0.498962	390	0.0729897	25.8843	114.642
SIRT1	sirtuin 1	20275.5	0.486832	169	0.028956	16.9822	34.8101
TARDBP	TAR DNA binding protein	7817.88	0.489622	212	0.0548748	38.3886	76.0828
SUZ12	SUZ12 polycomb repressive complex 2 subunit;lycomb repressive complex 2 subunit	10523.7	0.482919	217	0.0388551	19.4028	50.0528
SRRM2	serine/arginine repetitive matrix 2	4808.3	0.482555	140	0.0381446	28.15	40.1154
SIN3A	SIN3 transcription regulator family member A	3987.36	0.47764	114	0.0219297	19.2105	30.1581
FBXO6	F-box protein 6	67236.3	0.5038	374	0.0604267	19.0858	97.552
TBK1	TANK-binding kinase 1	4622.38	0.482737	96	0.023083	17.7263	22.4099
UCHL5	ubiquitin carboxyl-terminal hydrolase L5	5348.21	0.478829	116	0.0199594	21.0696	33.806
CAND1	cullin-associated and neddylation-dissociated 1;tion-dissociated 1	31151.7	0.49987	383	0.0807951	39.8063	157.297
SMURF1	SMAD specific E3 ubiquitin protein ligase 1	22165.9	0.491248	223	0.0448837	20.4414	51.671
CCDC8	ain containing 8;coiled-coil domain containing 8	36136.6	0.499416	369	0.0645658	21.0462	91.1299
ABL1	ABL proto-oncogene 1, non-receptor tyrosine kinase	24029.9	0.497027	200	0.0318177	22.2462	64.9632
BMI1	BMI1 proto-oncogene, polycomb ring finger	9077.23	0.482737	195	0.0331802	17.1753	45.454
BRCA1	breast cancer 1, early onset	54361.7	0.504858	331	0.053474	25.8727	105.649
C1QBP	complement component 1, q subcomponent binding protein	4644.24	0.478949	103	0.0270491	17.5686	23.1424
ACTB	actin, beta	29725.2	0.498122	214	0.0461093	23.4695	53.5158
PARP1	poly (ADP-ribose) polymerase 1	11633.6	0.487511	171	0.0409535	27.1588	47.2649
AKT1	v-akt murine thymoma viral oncogene homolog 1	59830	0.503668	259	0.0394308	20.7093	71.5344
CD81	CD81 molecule	11707.9	0.478412	158	0.034904	19.3631	34.5781
CDK1	cyclin-dependent kinase 1	9226.49	0.489559	149	0.0311195	18.6351	36.5155
CTNNB1	catenin (cadherin-associated protein), beta 1, 88kDa	50596.2	0.50519	271	0.0453669	21.8303	75.793
APP	amyloid beta (A4) precursor protein	555245	0.541016	705	0.0690477	15.8778	252.328
AR	androgen receptor	44246.7	0.50222	271	0.0439689	25.5185	87.1424
ARRB1	arrestin, beta 1	17301	0.490997	190	0.0361568	18.4074	42.1069
ARRB2	arrestin, beta 2	29609.8	0.495298	259	0.0527147	23.4961	65.1873
CREBBP	CREB binding protein	30329.9	0.494597	239	0.0369708	27.3361	84.1746
CRK	v-crk avian sarcoma virus CT10 oncogene homolog	17376.7	0.490684	185	0.0270161	20.5326	58.7041
CALM1	calmodulin 1 (phosphorylase kinase, delta)	30865.1	0.499156	228	0.0367987	19.1894	62.7538
CALM2	calmodulin 2 (phosphorylase kinase, delta)	30865.1	0.499156	228	0.0367987	19.1894	62.7538
CALM3	calmodulin 3 (phosphorylase kinase, delta)	30865.1	0.499156	228	0.0367987	19.1894	62.7538
LRRK2	leucine-rich repeat kinase 2	10056.1	0.482737	179	0.032183	15.9382	35.3271
CBL	Cbl proto-oncogene, E3 ubiquitin protein ligase	22418.3	0.492507	203	0.0302404	24.2475	73.186
CDK2	cyclin-dependent kinase 2	65941.3	0.509541	440	0.0811037	29.0934	140.989
CDKN1A	cyclin-dependent kinase inhibitor 1A (p21, Cip1)	13140	0.49194	169	0.0336091	19.869	41.1637
CHUK	conserved helix-loop-helix ubiquitous kinase	5955.43	0.48548	134	0.0276121	23.0075	35.1759
CLTC	clathrin, heavy chain (Hc)	6947.28	0.488688	139	0.0365493	18.1304	29.8273
EWSR1	EWS RNA-binding protein 1	17935.3	0.485971	129	0.0313026	17.2266	28.65
EZH2	enhancer of zeste 2 polycomb repressive complex 2 subunit	8288.93	0.484196	176	0.033669	20.3257	40.801
DDB1	damage-specific DNA binding protein 1, 127kDa	5142.31	0.479546	141	0.032339	20.3357	34.7721
DDX5	DEAD (Asp-Glu-Ala-Asp) box helicase 5	5983.56	0.488502	162	0.0464235	30.7764	43.9631
DDX1	DEAD (Asp-Glu-Ala-Asp) box helicase 1	3854.84	0.480805	106	0.0319339	23.3679	34.004
DHX9	DEAH (Asp-Glu-Ala-His) box helicase 9	6196.14	0.486647	182	0.0500445	35.7348	61.6211
EEF1A1	eukaryotic translation elongation factor 1 alpha 1	20142.5	0.497541	231	0.0585535	36.3739	70.8246
EEF1G	eukaryotic translation elongation factor 1 gamma	4967.21	0.482919	101	0.0286439	17.5	23.7443
EGFR	epidermal growth factor receptor	630139	0.556279	897	0.0848179	19.6562	406.231
EMD	emerin	6108.1	0.480565	101	0.0256266	17.1	23.4904
EP300	E1A binding protein p300	75977.6	0.505456	314	0.0492422	30.3866	120.653
ESR1	estrogen receptor 1	269444	0.531151	638	0.0948928	31.0644	291.472
FLNA	filamin A, alpha	18751.1	0.490496	136	0.0336117	17.1333	27.8996
FN1	fibronectin 1	156555	0.523272	550	0.0946521	30.745	204.031
FUS	FUS RNA binding protein	14393.9	0.49257	223	0.0545377	32.8739	69.6819
FYN	FYN proto-oncogene, Src family tyrosine kinase	43738.8	0.491814	213	0.0231893	18.283	76.8798
XRCC6	X-ray repair complementing defective repair in Chinese hamster cells 6	17296.7	0.491877	192	0.0424371	24.6387	51.3097
HDAC1	histone deacetylase 1	32683.8	0.497735	274	0.0453693	31.5604	109.068
HDAC2	histone deacetylase 2	8595.49	0.484623	183	0.0367619	29.3022	62.9654
HIF1A	hypoxia inducible factor 1, alpha subunit (basic helix-loop-helix transcription factor)	5437.07	0.483222	110	0.0267939	20.3455	27.5017
GAPDH	glyceraldehyde-3-phosphate dehydrogenase	7995.02	0.496001	147	0.0411714	25.6096	37.3093
GRB2	growth factor receptor-bound protein 2	148823	0.519384	433	0.0555119	24.9653	174.299
IKBKB	inhibitor of kappa light polypeptide gene enhancer in B-cells, kinase beta	7928.73	0.485296	133	0.0277127	23.0379	34.4391
NR3C1	3, group C, member 1 (glucocorticoid receptor);cocorticoid receptor)	32853.2	0.494152	209	0.0320122	18.5433	59.0952
H2AFX	H2A histone family, member X	8788.84	0.487758	174	0.0369222	21.526	39.8525
HNRNPA1	heterogeneous nuclear ribonucleoprotein A1	6532.98	0.490309	179	0.0511149	38.5506	62.5902
HNRNPD	heterogeneous nuclear ribonucleoprotein D (AU-rich element RNA binding protein 1, 37kDa)	5078.22	0.481347	119	0.035969	27.9237	36.5479
HNRNPC	heterogeneous nuclear ribonucleoprotein C (C1/C2)	5921.81	0.480625	112	0.0339252	22.2703	27.374
HNRNPU	ent factor A);heterogeneous nuclear ribonucleoprotein U (scaffold attachment factor A)	12821.9	0.493012	232	0.0598961	36.5474	76.592
HNRNPK	heterogeneous nuclear ribonucleoprotein K	9987.02	0.491248	179	0.0486621	34.4157	55.6313
KPNB1	(importin) beta 1;karyopherin (importin) beta 1	6286.58	0.48499	121	0.0318578	17.2417	27.5792
PRMT1	protein arginine methyltransferase 1	5784.18	0.477937	103	0.0264299	17.6078	22.6252
HSPA1L	heat shock 70kDa protein 1-like	3957.68	0.481649	109	0.0270847	17.8991	23.8288
HSPA1A	heat shock 70kDa protein 1A	15711.8	0.49722	208	0.0479914	27.8357	58.8994
HSPA1B	heat shock 70kDa protein 1B	15711.8	0.49722	208	0.0479914	27.8357	58.8994
HSPA4	heat shock 70kDa protein 4	21880.6	0.498897	215	0.0429123	21.1302	50.0055
HSPA5	heat shock 70kDa protein 5 (glucose-regulated protein, 78kDa)	24329.9	0.50039	240	0.0563917	29.9333	69.2552
HSPB1	heat shock 27kDa protein 1	21094.9	0.492696	201	0.039401	19.53	48.4855
HSPA8	heat shock 70kDa protein 8	53044.8	0.507926	307	0.0618447	30.1144	99.6253
HSPA9	heat shock 70kDa protein 9 (mortalin)	6330.64	0.492192	142	0.039518	19.2746	27.4557
HSP90AA1	heat shock protein 90kDa alpha (cytosolic), class A member 1	139763	0.523628	473	0.0787738	33.4131	191.033
HSP90AB1	heat shock protein 90kDa alpha (cytosolic), class B member 1	80326.1	0.511643	378	0.0665091	28.3422	129.437
HSPD1	heat shock 60kDa protein 1 (chaperonin)	11405.1	0.490747	131	0.0359757	21.8846	31.6409
ILF2	interleukin enhancer binding factor 2	6728.81	0.480926	162	0.0473548	38.7716	59.0563
ILF3	interleukin enhancer binding factor 3, 90kDa	8947.19	0.483526	196	0.0518899	38.6276	70.0389
MCM7	minichromosome maintenance complex component 7	5408.8	0.483405	100	0.0267094	16.3636	22.9175
MDM2	MDM2 proto-oncogene, E3 ubiquitin protein ligase	87672.9	0.521993	523	0.0920059	30.9598	180.736
MAP3K1	mitogen-activated protein kinase kinase kinase 1, E3 ubiquitin protein ligase	3602.1	0.481588	128	0.0310543	19.5433	26.7198
MAP3K3	mitogen-activated protein kinase kinase kinase 3	5721.04	0.483891	157	0.0319214	18.1154	31.8642
ITGA4	integrin, alpha 4 (antigen CD49D, alpha 4 subunit of VLA-4 receptor)	39138.7	0.501958	392	0.0749518	27.6854	115.416
JUN	jun proto-oncogene	23108.1	0.494025	183	0.0317873	22.9396	59.6061
TUBB	tubulin, beta class I	14261.6	0.499221	193	0.0483758	26.0104	46.5527
RPSA	ribosomal protein SA	5707.91	0.480445	137	0.0445761	46.4672	58.3043
HNRNPM	heterogeneous nuclear ribonucleoprotein M	9756.59	0.486278	192	0.0524291	39.3542	69.1782
NCL	nucleolin	7134.6	0.489559	175	0.0524876	37.2471	55.0575
NEDD8	neural precursor cell expressed, developmentally down-regulated 8	55633.9	0.515346	440	0.0847831	34.836	167.508
LMNA	lamin A/C	18768.1	0.485419	190	0.0349197	17.8201	50.2959
SMAD7	SMAD family member 7	22440.5	0.486586	158	0.0228642	16.121	41.85
SMAD2	SMAD family member 2	30427.8	0.494788	226	0.0332498	17.4933	56.0207
SMAD3	SMAD family member 3	39604.9	0.50039	232	0.0360565	21.7619	67.1553
PARK2	parkin RBR E3 ubiquitin protein ligase	24340.9	0.495554	280	0.0507736	22.6201	73.3845
PCNA	proliferating cell nuclear antigen	15379.2	0.486524	164	0.0364952	22.4049	46.3988
MYC	v-myc avian myelocytomatosis viral oncogene homolog	66206.5	0.506521	399	0.06174	22.1231	113.085
MYH9	myosin, heavy chain 9, non-muscle	10581	0.483891	118	0.0312978	18.1186	25.543
NFKBIA	nuclear factor of kappa light polypeptide gene enhancer in B-cells inhibitor, alpha	6113.81	0.482253	123	0.028221	20.7131	28.9148
NFKB1	ar factor of kappa light polypeptide gene enhancer in B-cells 1;nuclear factor of kappa light polypeptide gene enhancer in B-cells 1	11620.7	0.487017	162	0.0331205	23.205	41.0491
NOS2	nitric oxide synthase 2, inducible	11427.2	0.47871	158	0.0312045	18.0255	38.8659
NPM1	nucleophosmin (nucleolar phosphoprotein B23, numatrin)	24598.6	0.50347	282	0.0664297	36.2776	91.1556
PPARG	peroxisome proliferator-activated receptor gamma	25367.5	0.487635	151	0.0221034	16.34	44.0525
PPP1CA	protein phosphatase 1, catalytic subunit, alpha isozyme	13108.5	0.486463	148	0.0318812	18.4218	33.3717
PPP2CA	protein phosphatase 2, catalytic subunit, alpha isozyme	8432.79	0.485725	139	0.0303919	18.4317	32.4674
PPP2R1A	protein phosphatase 2, regulatory subunit A, alpha	8435.65	0.484501	120	0.0290215	16.6583	27.3603
YBX1	Y box binding protein 1	6312.36	0.485174	137	0.0390377	27.3603	37.1672
