# Supplementary material for: NiaoDuQing granules relieve chronic kidney disease symptoms by decreasing renal fibrosis and anemia
Source: Oncotarget. 2017 Jun 14;8(34):55920–37. doi: 10.18632/oncotarget.18473 (PMC5593534; doi:10.18632/oncotarget.18473)
Supplement: Supplementary file 7 [file oncotarget-08-55920-s007.xlsx]

## Sheet: Sheet1
Supplementary S6-pathway results analysised by GluGO
GOTerm	Term PValue
TGF beta Signaling Pathway	4.58582e-14
p38 MAPK Signaling Pathway	1.1706e-11
EPO Receptor Signaling	3.50543e-10
Leptin signaling pathway	1.76186e-09
MicroRNAs in cardiomyocyte hypertrophy	3.09418e-08
Osteopontin Signaling	3.17837e-06
Estrogen signaling pathway	1.14596e-05
miRNAs involved in DDR	1.99382e-05
Epithelium TarBase	2.72564e-05
Myometrial Relaxation and Contraction Pathways	3.36347e-05
Ovarian Infertility Genes	6.45854e-05
FAS pathway and Stress induction of HSP regulation	0.000221051
Notch Signaling Pathway	0.000520721
Angiogenesis	0.000615698
Neural Crest Differentiation	0.00137515
Integrated Breast Cancer Pathway	0.00144766
Proteasome Degradation	0.0202482
Cell cycle	0.0326405
Androgen receptor signaling pathway	0.570502
Nuclear Receptors	0.612732
Inflammatory Response Pathway	0.626639
Energy Metabolism	0.725932
